# Supplementary material for: Pangenomic analysis identifies structural variation associated with heat tolerance in pearl millet
Source: Nat Genet. 2023 Mar 2;55(3):507–18. doi: 10.1038/s41588-023-01302-4 (PMC10011142; doi:10.1038/s41588-023-01302-4)
Supplement: Supplementary file 3 — Supplementary Table 1: Summary of 378 pearl millet accessions from the SRP063925 dataset and 16 accessions from our study. Supplementary Table 2: Summary of the ten pearl millet accessions for de novo assembly. Supplementary Table 3: Overview of the RNA-seq results of 168 samples. Supplementary Table 4: The log2 (heat/control) expression fold change of genes related to two stress-related pathways under eight time points (h) in leaf (L) and root (R) tissues of Tifleaf3 accession. Supplementary Table 5: Summary of genetic variations generated by comparing ten genomes to PI537069. Supplementary Table 6: Comparisons of SV predictions from SVMU and SyRI, Assemblytics, and smartie-sv tools. Supplementary Table 7: Validation of SVs in a pearl millet population. Supplementary Table 8: Validation of SVs in all de novo assembled genomes. Supplementary Table 9: Information of species used for comparing the proportion of RWP-RK among all genes (Fig. 3b) and used to build the RWP-RK TF phylogenetic tree (Supplementary Fig. 3). Supplementary Table 10: IDs of specific (clade A) and nonspecific (clade B) RWP-RK genes shown in a phylogenetic tree in Supplementary Fig. 3. Supplementary Table 11: Correlation analyses of ten RWP-RK genes to other genes. Significant differences were tested by two-tailed Pearson correlation test and shown by P value. Supplementary Table 12: The log2 (heat/control) expression fold change of ER-related genes under eight time points (h) in leaf (L) and root (R) tissues of Tifleaf3 and in six accessions of pearl millet after high temperature stress for 24 h. Supplementary Table 13: Summary of candidate SVs associated with expression of nearby genes. Significant differences were tested by two-tailed Wilcoxon test and shown by P values; they are corrected to be FDR-adjusted P values (q values). Supplementary Table 14: log2 (heat/control) expression fold change of 34 genes potentially associated with nearby SVs under eight time points (h) in leaf (L) and root ( [file 41588_2023_1302_MOESM3_ESM.xlsx]

## Sheet: List
	Supplementary Table 1	Summary of 378 pearl millet accessions from SRP063925 dataset and 16 accessions from our study.
	Supplementary Table 2	Summary of the ten pearl millet accessions for de novo assembly.
	Supplementary Table 3	Overview of the RNA-seq results of 168 samples.
	Supplementary Table 4	The Log2 (Heat/Control) expression fold change of genes related to two stress-related pathways under eight time points (hour) in leaf (L) and root (R) tissues of Tifleaf3 accession.
	Supplementary Table 5	Summary of genetic variations generated by comparing ten genomes to the PI537069.
	Supplementary Table 6	Comparisons of SV predictions between from SVMU and from SyRI, Assemblytics, and smartie-sv tools.
	Supplementary Table 7	Validation of SVs in a pearl millet population.
	Supplementary Table 8	Validation of SVs in all de novo assembled genomes.
	Supplementary Table 9	Information of species used for comparing proportion of RWP-RK among all genes (Fig. 3b) and used for building RWP-RK TF phylogenetic tree (Supplementary Fig. 3).
	Supplementary Table 10	IDs of specific (Clade A) and non-specific (Clade B) RWP-RKs shown in a phylogenetic tree in Supplementary Fig. 3.
	Supplementary Table 11	Correlation analyses of ten RWP-RK genes to other genes. Significant differences were tested by two-tailed Pearson correlation test and shown by p value.
	Supplementary Table 12	The Log2 (Heat/Control) expression fold change of ER-related genes under eight time points (hour) in leaf (L) and root (R) tissues of Tifleaf3, and in six accessions of pearl millet after high temperature stress for 24 hours.
	Supplementary Table 13	Summary of candidate SVs associated with expression of nearby genes. Significant differences were tested by two-tailed Wilcoxon test and shown by p values and they are corrected to be FDR-adjusted p values (q values).
	Supplementary Table 14	Log2 (Heat/Control) expression fold change of 34 genes potentially associated with nearby SVs under eight time points (hour) in leaf (L) and root (R) tissues.
	Supplementary Table 15	KEGG enrichment analyses for genes under 269 selection sweep regions. Significant differences were tested by two-tailed chi-squared test and shown by p values and they are corrected to be FDR-adjusted p values (q values).
	Supplementary Table 16	Annotation of 27 genes of ER-related pathways under selection sweep regions.
	Supplementary Table 17	The selective sweep regions covered 25 genes nearby 27 fdSVs only existing in HR group. Significant differences were tested by two-tailed Wilcoxon test and shown by p values that are corrected to be FDR-adjusted p values (q values).
	Supplementary Table 18	The Log2 (Heat/Control) expression fold change of genes under selective sweep regions under eight time points (hour) in leaf (L) and root (R) tissues.
	Supplementary Table 19	Summary of PAVs associated with 20 traits identified by PAV-GWAS. The p values were calculated by GEMMA using a mixed linear model.
	Supplementary Table 20	Primer design.

## Sheet: S1
Supplementary Table 1 Summary of 378 pearl millet accessions from SRP063925 dataset and 16 accessions from our study.
ID	Region	SRRnumber	Latitude	Type	GWAS	Dataset
PMiGAP001	India	SRR2488842	-	-	no	SRP063925
PMiGAP003	India	SRR2488844	18.4	Improved_cultivar	yes	SRP063925
PMiGAP004	India	SRR2488845	-	-	yes	SRP063925
PMiGAP005	India	SRR2488846	-	Landrace	no	SRP063925
PMiGAP006	West Africa	SRR2488847	10.68	Landrace	yes	SRP063925
PMiGAP007	West Africa	SRR2488850	-	Landrace	no	SRP063925
PMiGAP008	Southern Africa	SRR2488851	-24.38	Landrace	yes	SRP063925
PMiGAP009	West Africa	SRR2488852	13.4601	-	yes	SRP063925
PMiGAP010	India	SRR2488853	-	Landrace	yes	SRP063925
PMiGAP011	Southern Africa	SRR2488854	-19.06	Landrace	yes	SRP063925
PMiGAP012	India	SRR2488855	27.8869	Landrace	no	SRP063925
PMiGAP013	southeastern Africa	SRR2488856	-13.77	-	no	SRP063925
PMiGAP016	India	SRR2488859	23.76	Landrace	yes	SRP063925
PMiGAP017	South Asia	SRR2488860	32.66	Landrace	yes	SRP063925
PMiGAP018	India	SRR2488861	-	-	no	SRP063925
PMiGAP019	India	SRR2488862	-	Landrace	no	SRP063925
PMiGAP020	South Asia	SRR2488866	28.45	Landrace	no	SRP063925
PMiGAP021	southeastern Africa	SRR2488874	-11.71	Landrace	yes	SRP063925
PMiGAP022	southeastern Africa	SRR2488875	-16.15	Landrace	yes	SRP063925
PMiGAP023	Western Asia	SRR2488876	-	Landrace	no	SRP063925
PMiGAP024	India	SRR2488877	-	Landrace	yes	SRP063925
PMiGAP025	West Africa	SRR2488878	15.65	Improved_cultivar	yes	SRP063925
PMiGAP026	India	SRR2488879	-	Improved_cultivar	yes	SRP063925
PMiGAP027	India	SRR2488880	-	Landrace	yes	SRP063925
PMiGAP028	West Africa	SRR2488881	10.8811	Landrace	no	SRP063925
PMiGAP029	India	SRR2488834	19.38	Landrace	no	SRP063925
PMiGAP030	West Africa	SRR2488835	-	Landrace	no	SRP063925
PMiGAP031	West Africa	SRR2488836	10.78	-	yes	SRP063925
PMiGAP032	USA	SRR2488837	-	Landrace	yes	SRP063925
PMiGAP033	Northeast Africa	SRR2488848	12.64	Landrace	yes	SRP063925
PMiGAP034	West Africa	SRR2488838	10.77	Landrace	no	SRP063925
PMiGAP035	West Africa	SRR2488839	13.23	Improved_cultivar	yes	SRP063925
PMiGAP036	India	SRR2488840	-	Improved_cultivar	yes	SRP063925
PMiGAP037	India	SRR2488841	-	Landrace	yes	SRP063925
PMiGAP038	South Asia	SRR2488849	33.6	-	yes	SRP063925
PMiGAP039	India	SRR2488863	-	-	no	SRP063925
PMiGAP040	India	SRR2488864	-	Landrace	no	SRP063925
PMiGAP041	India	SRR2488865	21.03	Landrace	yes	SRP063925
PMiGAP042	West Africa	SRR2488867	17.6072	Landrace	yes	SRP063925
PMiGAP043	Southern Africa	SRR2488868	-17.83	Improved_cultivar	yes	SRP063925
PMiGAP044	India	SRR2488869	-	Improved_cultivar	yes	SRP063925
PMiGAP045	West Africa	SRR2488870	-	Landrace	yes	SRP063925
PMiGAP046	India	SRR2488871	-	Landrace	yes	SRP063925
PMiGAP047	India	SRR2488872	26.4607	Landrace	yes	SRP063925
PMiGAP048	West Africa	SRR2488873	-	Landrace	no	SRP063925
PMiGAP049	Central Africa	SRR2489074	7.65	-	yes	SRP063925
PMiGAP050	India	SRR2489075	-	-	no	SRP063925
PMiGAP051	India	SRR2489077	-	Improved_cultivar	no	SRP063925
PMiGAP052	India	SRR2489078	-	Improved_cultivar	no	SRP063925
PMiGAP053	India	SRR2489080	-	-	no	SRP063925
PMiGAP054	India	SRR2489081	-	-	no	SRP063925
PMiGAP056	West Africa	SRR2489086	10.9608	Improved_cultivar	no	SRP063925
PMiGAP057	India	SRR2489087	-	Landrace	yes	SRP063925
PMiGAP058	India	SRR2489083	26.9195	Landrace	yes	SRP063925
PMiGAP059	Southern Africa	SRR2489084	-23.1	Landrace	no	SRP063925
PMiGAP060	Southern Africa	SRR2489089	-	Improved_cultivar	yes	SRP063925
PMiGAP061	India	SRR2489090	-	Landrace	no	SRP063925
PMiGAP062	West Africa	SRR2489092	14.6769	Landrace	no	SRP063925
PMiGAP063	India	SRR2489102	22.88	Landrace	yes	SRP063925
PMiGAP064	Northeast Africa	SRR2489105	13.13	Landrace	yes	SRP063925
PMiGAP065	West Africa	SRR2489104	10.63	Landrace	yes	SRP063925
PMiGAP066	West Africa	SRR2489099	10.73	Landrace	yes	SRP063925
PMiGAP067	West Africa	SRR2489101	9.4	Landrace	yes	SRP063925
PMiGAP068	West Africa	SRR2489170	11.48	Landrace	yes	SRP063925
PMiGAP069	Southern Africa	SRR2488831	-18.33	Landrace	yes	SRP063925
PMiGAP070	West Africa	SRR2488832	18.0558	Landrace	yes	SRP063925
PMiGAP071	West Africa	SRR2488833	19.07	Landrace	yes	SRP063925
PMiGAP072	West Africa	SRR2488882	-	-	yes	SRP063925
PMiGAP073	India	SRR2489148	-	Landrace	no	SRP063925
PMiGAP074	East Africa	SRR2488883	-4.76	Landrace	yes	SRP063925
PMiGAP075	West Africa	SRR2488884	-	Landrace	yes	SRP063925
PMiGAP076	West Africa	SRR2488885	10.7	Landrace	yes	SRP063925
PMiGAP077	West Africa	SRR2488886	13.6134	Landrace	yes	SRP063925
PMiGAP078	Southern Africa	SRR2488887	-	Landrace	no	SRP063925
PMiGAP079	West Africa	SRR2488888	11.03	Landrace	yes	SRP063925
PMiGAP080	Northeast Africa	SRR2488889	15.36	Landrace	no	SRP063925
PMiGAP081	India	SRR2489071	18.75	Landrace	yes	SRP063925
PMiGAP082	West Africa	SRR2488951	14.41	Landrace	no	SRP063925
PMiGAP083	West Africa	SRR2488890	-	Landrace	yes	SRP063925
PMiGAP084	Eastern Africa	SRR2488891	-1.71501	Landrace	yes	SRP063925
PMiGAP085	West Africa	SRR2489072	10.95	Landrace	yes	SRP063925
PMiGAP086	East-Central Africa	SRR2488892	-	Landrace	yes	SRP063925
PMiGAP087	West Africa	SRR2488893	10.5205	Landrace	no	SRP063925
PMiGAP088	Northeast Africa	SRR2488894	12.41	Landrace	yes	SRP063925
PMiGAP089	Southern Africa	SRR2488895	-20.33	Landrace	yes	SRP063925
PMiGAP090	West Africa	SRR2488896	10.85	-	yes	SRP063925
PMiGAP091	India	SRR2488897	-	Landrace	yes	SRP063925
PMiGAP092	Southern Africa	SRR2488898	-20.93	Landrace	yes	SRP063925
PMiGAP093	West Africa	SRR2488899	-	-	no	SRP063925
PMiGAP094	India	SRR2488900	-	Landrace	no	SRP063925
PMiGAP095	Western Asia	SRR2488901	14.25	Landrace	yes	SRP063925
PMiGAP096	West Africa	SRR2488902	11.38	-	no	SRP063925
PMiGAP097	India	SRR2488953	-	Landrace	yes	SRP063925
PMiGAP098	India	SRR2488903	23.1223	Landrace	no	SRP063925
PMiGAP099	Southern Africa	SRR2488904	-18.33	Landrace	yes	SRP063925
PMiGAP100	India	SRR2488955	9.25	Landrace	yes	SRP063925
PMiGAP101	East-Central Africa	SRR2488956	-	Landrace	yes	SRP063925
PMiGAP102	India	SRR2488959	-	Landrace	yes	SRP063925
PMiGAP103	West Africa	SRR2488905	-	Landrace	no	SRP063925
PMiGAP104	West Africa	SRR2489095	-	-	yes	SRP063925
PMiGAP105	India	SRR2489096	-	Landrace	yes	SRP063925
PMiGAP106	Central Africa	SRR2488908	11.08	Landrace	yes	SRP063925
PMiGAP107	India	SRR2488909	25.38	-	yes	SRP063925
PMiGAP109	Southern Africa	SRR2488911	-24.38	Landrace	yes	SRP063925
PMiGAP110	West Africa	SRR2488912	-	Landrace	yes	SRP063925
PMiGAP111	West Africa	SRR2488913	10.7	Landrace	yes	SRP063925
PMiGAP112	West Africa	SRR2488914	-	-	yes	SRP063925
PMiGAP113	India	SRR2488915	-	-	yes	SRP063925
PMiGAP114	India	SRR2488916	-	Landrace	yes	SRP063925
PMiGAP115	West Africa	SRR2488917	-	Landrace	yes	SRP063925
PMiGAP116	West Africa	SRR2488918	-	Landrace	yes	SRP063925
PMiGAP117	West Africa	SRR2488919	13.09	Landrace	yes	SRP063925
PMiGAP118	West Africa	SRR2488921	13.78	Landrace	yes	SRP063925
PMiGAP119	India	SRR2488923	9.25	Landrace	yes	SRP063925
PMiGAP120	West Africa	SRR2488925	11.31	Landrace	yes	SRP063925
PMiGAP121	West Africa	SRR2488927	17.6072	Landrace	no	SRP063925
PMiGAP122	West Africa	SRR2488929	17.6072	Landrace	no	SRP063925
PMiGAP123	India	SRR2488931	10.6547	Landrace	no	SRP063925
PMiGAP124	India	SRR2488933	10.72	Landrace	yes	SRP063925
PMiGAP125	West Africa	SRR2488935	-	Landrace	yes	SRP063925
PMiGAP126	Southern Africa	SRR2488937	-19.75	Landrace	yes	SRP063925
PMiGAP127	India	SRR2488939	10.82	Landrace	no	SRP063925
PMiGAP128	West Africa	SRR2488941	-	Improved_cultivar	yes	SRP063925
PMiGAP129	West Africa	SRR2488943	-	Landrace	no	SRP063925
PMiGAP130	West Africa	SRR2488961	-	Landrace	yes	SRP063925
PMiGAP131	West Africa	SRR2488906	14.58	Landrace	yes	SRP063925
PMiGAP132	West Africa	SRR2488907	10.9608	Landrace	yes	SRP063925
PMiGAP133	West Africa	SRR2488962	-	Landrace	yes	SRP063925
PMiGAP134	West Africa	SRR2488964	12.42	Landrace	no	SRP063925
PMiGAP135	West Africa	SRR2488965	-	Landrace	yes	SRP063925
PMiGAP136	Central Africa	SRR2488967	7.31667	Landrace	yes	SRP063925
PMiGAP137	India	SRR2488968	27.9935	Landrace	yes	SRP063925
PMiGAP138	Central Africa	SRR2488969	-	Landrace	yes	SRP063925
PMiGAP139	West Africa	SRR2488970	9.46	Landrace	no	SRP063925
PMiGAP140	West Africa	SRR2488971	-	Landrace	yes	SRP063925
PMiGAP141	Eastern Africa	SRR2488972	-	-	yes	SRP063925
PMiGAP142	India	SRR2488973	-	Improved_cultivar	yes	SRP063925
PMiGAP143	India	SRR2488974	-	-	yes	SRP063925
PMiGAP144	India	SRR2488975	-	-	no	SRP063925
PMiGAP145	India	SRR2488976	-	-	no	SRP063925
PMiGAP146	USA	SRR2488977	-	Landrace	no	SRP063925
PMiGAP147	Northeast Africa	SRR2488978	11.75	Landrace	no	SRP063925
PMiGAP148	India	SRR2488979	11.6643	Landrace	yes	SRP063925
PMiGAP149	West Africa	SRR2488980	19.07	Landrace	no	SRP063925
PMiGAP150	West Africa	SRR2488981	17.5	Landrace	no	SRP063925
PMiGAP151	Northeast Africa	SRR2488982	11.53	Landrace	no	SRP063925
PMiGAP152	West Africa	SRR2488983	-	-	yes	SRP063925
PMiGAP154	India	SRR2489026	10.53	Landrace	yes	SRP063925
PMiGAP155	South Africa	SRR2488945	-	Landrace	yes	SRP063925
PMiGAP156	Eastern Africa	SRR2488984	-	Landrace	yes	SRP063925
PMiGAP157	West Africa	SRR2488985	13.6807	Landrace	yes	SRP063925
PMiGAP158	India	SRR2488986	27.56	Landrace	yes	SRP063925
PMiGAP159	West Africa	SRR2488987	14.1	Landrace	yes	SRP063925
PMiGAP160	India	SRR2488988	-	Landrace	yes	SRP063925
PMiGAP161	Southern Africa	SRR2488989	-24.4	-	yes	SRP063925
PMiGAP163	India	SRR2488991	-	Improved_cultivar	yes	SRP063925
PMiGAP164	India	SRR2488992	-	-	yes	SRP063925
PMiGAP166	West Africa	SRR2488994	13.5214	-	yes	SRP063925
PMiGAP167	India	SRR2488995	-	Landrace	yes	SRP063925
PMiGAP168	India	SRR2488996	22.23	Landrace	yes	SRP063925
PMiGAP169	West Africa	SRR2488997	10.93	Landrace	yes	SRP063925
PMiGAP170	India	SRR2488998	11.27	Landrace	yes	SRP063925
PMiGAP171	India	SRR2488999	10.75	Landrace	no	SRP063925
PMiGAP172	West Africa	SRR2489000	13.23	Landrace	yes	SRP063925
PMiGAP173	West Africa	SRR2489001	11.5	Landrace	no	SRP063925
PMiGAP174	Eastern Africa	SRR2489002	-	Landrace	no	SRP063925
PMiGAP175	India	SRR2489003	27.53	-	yes	SRP063925
PMiGAP176	India	SRR2489004	-	Landrace	yes	SRP063925
PMiGAP177	West Africa	SRR2489005	14.1667	Landrace	yes	SRP063925
PMiGAP178	Southern Africa	SRR2489006	-	Landrace	yes	SRP063925
PMiGAP179	West Africa	SRR2489007	-	Landrace	no	SRP063925
PMiGAP180	West Africa	SRR2489008	7.22	Landrace	yes	SRP063925
PMiGAP181	West Africa	SRR2489009	-	Landrace	no	SRP063925
PMiGAP182	West Africa	SRR2488947	12.65	Landrace	yes	SRP063925
PMiGAP183	East Africa	SRR2489010	-4.73	Landrace	no	SRP063925
PMiGAP184	Southern Africa	SRR2489011	-17.99	-	yes	SRP063925
PMiGAP185	India	SRR2489012	-	Landrace	yes	SRP063925
PMiGAP186	Southern Africa	SRR2489013	-19.83	Landrace	yes	SRP063925
PMiGAP187	southeastern Africa	SRR2489098	-16.85	Landrace	yes	SRP063925
PMiGAP188	East-Central Africa	SRR2488949	-	Improved_cultivar	yes	SRP063925
PMiGAP189	India	SRR2489014	-	Improved_cultivar	yes	SRP063925
PMiGAP190	India	SRR2489015	-	Improved_cultivar	no	SRP063925
PMiGAP191	India	SRR2489016	-	Landrace	yes	SRP063925
PMiGAP192	West Africa	SRR2489017	10.85	Landrace	yes	SRP063925
PMiGAP193	West Africa	SRR2489018	-	Landrace	no	SRP063925
PMiGAP194	Southeastern Africa	SRR2489019	-15.9308	Landrace	yes	SRP063925
PMiGAP195	India	SRR2489020	11.33	Landrace	yes	SRP063925
PMiGAP196	West Africa	SRR2489021	18.0558	Landrace	yes	SRP063925
PMiGAP197	Southern Africa	SRR2489022	-17.73	Landrace	no	SRP063925
PMiGAP198	West Africa	SRR2489023	10.97	Landrace	yes	SRP063925
PMiGAP199	India	SRR2489024	9.51002	-	no	SRP063925
PMiGAP200	India	SRR2489025	-	-	yes	SRP063925
PMiGAP201	India	SRR2489027	-	Landrace	yes	SRP063925
PMiGAP202	Northeast Africa	SRR2489028	11.13	Improved_cultivar	yes	SRP063925
PMiGAP203	India	SRR2489146	-	-	yes	SRP063925
PMiGAP204	India	SRR2489029	-	Landrace	yes	SRP063925
PMiGAP205	West Africa	SRR2489107	-	Landrace	yes	SRP063925
PMiGAP206	Southern Africa	SRR2489030	-19.75	Landrace	no	SRP063925
PMiGAP207	India	SRR2489031	26.38	Landrace	no	SRP063925
PMiGAP208	Central, Southern and East Africa	SRR2489032	-	-	yes	SRP063925
PMiGAP209	India	SRR2489035	-	-	yes	SRP063925
PMiGAP210	India	SRR2489036	-	Improved_cultivar	yes	SRP063925
PMiGAP211	India	SRR2489116	-	-	yes	SRP063925
PMiGAP213	India	SRR2489033	-	Landrace	yes	SRP063925
PMiGAP214	West Africa	SRR2489108	17.2667	Landrace	no	SRP063925
PMiGAP215	West Africa	SRR2489110	15.35	Landrace	yes	SRP063925
PMiGAP216	West Africa	SRR2489111	15.93	Landrace	yes	SRP063925
PMiGAP217	West Africa	SRR2489113	-	-	yes	SRP063925
PMiGAP218	India	SRR2489042	-	Landrace	yes	SRP063925
PMiGAP219	Southern Africa	SRR2489147	-19.01	Landrace	yes	SRP063925
PMiGAP220	West Africa	SRR2489043	10.97	Improved_cultivar	yes	SRP063925
PMiGAP221	India	SRR2489044	-	Landrace	yes	SRP063925
PMiGAP222	West Africa	SRR2489045	13.9869	Landrace	yes	SRP063925
PMiGAP223	southeastern Africa	SRR2489046	-13.8	Improved_cultivar	yes	SRP063925
PMiGAP224	India	SRR2488828	-	Improved_cultivar	yes	SRP063925
PMiGAP225	India	SRR2489047	-	Landrace	yes	SRP063925
PMiGAP226	West Africa	SRR2489038	13.93	-	no	SRP063925
PMiGAP227	India	SRR2489039	-	Landrace	yes	SRP063925
PMiGAP228	Southern Africa	SRR2489048	-19.33	Landrace	yes	SRP063925
PMiGAP229	East Africa	SRR2489049	-	Improved_cultivar	yes	SRP063925
PMiGAP230	India	SRR2489040	-	Improved_cultivar	yes	SRP063925
PMiGAP231	India	SRR2489041	-	Landrace	yes	SRP063925
PMiGAP232	West Africa	SRR2489050	-	Landrace	no	SRP063925
PMiGAP233	West Africa	SRR2489051	-	Landrace	yes	SRP063925
PMiGAP234	Central Africa	SRR2489052	10.69	-	yes	SRP063925
PMiGAP236	India	SRR2489054	-	Landrace	no	SRP063925
PMiGAP237	Northeast Africa	SRR2489055	12.43	Landrace	no	SRP063925
PMiGAP238	India	SRR2489056	-	Landrace	yes	SRP063925
PMiGAP239	West Africa	SRR2489057	-	Landrace	yes	SRP063925
PMiGAP240	West Africa	SRR2489058	14.8833	Improved_cultivar	yes	SRP063925
PMiGAP241	India	SRR2489059	-	Landrace	yes	SRP063925
PMiGAP242	West Africa	SRR2489060	17.626	Landrace	yes	SRP063925
PMiGAP243	West Africa	SRR2489061	13.05	Landrace	yes	SRP063925
PMiGAP244	East-Central Africa	SRR2489062	-	Landrace	yes	SRP063925
PMiGAP245	West Africa	SRR2489063	15.3	Landrace	yes	SRP063925
PMiGAP246	Central, Southern and East Africa	SRR2489064	-	Landrace	yes	SRP063925
PMiGAP247	Eastern Africa	SRR2489114	-	Landrace	yes	SRP063925
PMiGAP248	Southern Africa	SRR2489065	-	Landrace	yes	SRP063925
PMiGAP249	West Africa	SRR2489066	16.17	-	no	SRP063925
PMiGAP250	India	SRR2489068	-	Landrace	yes	SRP063925
PMiGAP251	Central Africa	SRR2489069	10.33	Landrace	no	SRP063925
PMiGAP252	South Asia	SRR2489117	30.7029	-	yes	SRP063925
PMiGAP253	India	SRR2489119	-	Landrace	yes	SRP063925
PMiGAP254	West Africa	SRR2489120	16.3	-	yes	SRP063925
PMiGAP256	India	SRR2488829	-	-	yes	SRP063925
PMiGAP257	West Africa	SRR2489123	-	-	yes	SRP063925
PMiGAP258	India	SRR2489125	-	Landrace	yes	SRP063925
PMiGAP259	West Africa	SRR2489126	14.97	Landrace	yes	SRP063925
PMiGAP260	India	SRR2489128	14.47	-	no	SRP063925
PMiGAP262	Central, Southern and East Africa	SRR2489137	-13.31	Landrace	yes	SRP063925
PMiGAP263	Southern Africa	SRR2489134	-17.86	Landrace	yes	SRP063925
PMiGAP264	West Africa	SRR2489135	-	Landrace	yes	SRP063925
PMiGAP265	West Africa	SRR2489149	15.93	Landrace	yes	SRP063925
PMiGAP266	West Africa	SRR2489132	-	Landrace	yes	SRP063925
PMiGAP267	West Africa	SRR2489133	-	Landrace	yes	SRP063925
PMiGAP268	Southern Africa	SRR2489136	-	Landrace	yes	SRP063925
PMiGAP269	Southern Africa	SRR2489130	-	Landrace	yes	SRP063925
PMiGAP270	West Africa	SRR2489131	14.2167	Landrace	no	SRP063925
PMiGAP271	West Africa	SRR2489144	15.13	Landrace	yes	SRP063925
PMiGAP272	India	SRR2489142	16.75	Landrace	no	SRP063925
PMiGAP273	West Africa	SRR2489138	-	Landrace	yes	SRP063925
PMiGAP274	West Africa	SRR2489145	12.5833	Landrace	no	SRP063925
PMiGAP275	India	SRR2489140	26.4607	Landrace	yes	SRP063925
PMiGAP276	north-central Africa	SRR2489143	13.37	Landrace	yes	SRP063925
PMiGAP277	West Africa	SRR2489139	13.03	Landrace	no	SRP063925
PMiGAP278	West Africa	SRR2489141	12.95	-	yes	SRP063925
PMiGAP279	India	SRR2489163	-	Landrace	no	SRP063925
PMiGAP280	West Africa	SRR2489162	15.8	Landrace	yes	SRP063925
PMiGAP281	Northeast Africa	SRR2489174	11.18	Landrace	yes	SRP063925
PMiGAP282	India	SRR2489175	25.48	Landrace	yes	SRP063925
PMiGAP283	East Africa	SRR2489176	-4.82	Landrace	yes	SRP063925
PMiGAP284	India	SRR2489177	18.68	Landrace	no	SRP063925
PMiGAP285	West Africa	SRR2489178	12.87	Landrace	no	SRP063925
PMiGAP286	West Africa	SRR2489179	-	-	yes	SRP063925
PMiGAP287	India	SRR2489180	-	Landrace	no	SRP063925
PMiGAP288	West Africa	SRR2489181	13.05	Landrace	yes	SRP063925
PMiGAP289	West Africa	SRR2489182	11	Landrace	yes	SRP063925
PMiGAP290	India	SRR2489183	-	Landrace	yes	SRP063925
PMiGAP291	West Africa	SRR2489184	12.87	Landrace	yes	SRP063925
PMiGAP292	West Africa	SRR2489185	13.63	Landrace	yes	SRP063925
PMiGAP293	Central, Southern and East Africa	SRR2489186	-	Landrace	no	SRP063925
PMiGAP294	West Africa	SRR2489187	-	Landrace	yes	SRP063925
PMiGAP295	Central Africa	SRR2489190	10.3581	Landrace	yes	SRP063925
PMiGAP296	India	SRR2489188	26.4607	Landrace	yes	SRP063925
PMiGAP298	India	SRR2489189	19	Landrace	yes	SRP063925
PMiGAP299	Northeast Africa	SRR2489191	15.8081	-	yes	SRP063925
PMiGAP300	West Africa	SRR2489192	10.98	-	no	SRP063925
PMiGAP301	India	SRR2489193	-	Landrace	yes	SRP063925
PMiGAP302	India	SRR2489194	-	Landrace	yes	SRP063925
PMiGAP303	Southern Africa	SRR2489195	-	Landrace	yes	SRP063925
PMiGAP304	West Africa	SRR2489196	8.01	Landrace	yes	SRP063925
PMiGAP305	Central Africa	SRR2489197	8.83	Landrace	yes	SRP063925
PMiGAP306	West Africa	SRR2489246	13.87	Landrace	yes	SRP063925
PMiGAP307	India	SRR2489247	18.75	Landrace	yes	SRP063925
PMiGAP308	Southern Africa	SRR2489236	-17.98	Landrace	yes	SRP063925
PMiGAP309	West Africa	SRR2489233	-	Landrace	yes	SRP063925
PMiGAP310	West Africa	SRR2489248	14.08	Landrace	yes	SRP063925
PMiGAP311	India	SRR2489249	17.75	Landrace	yes	SRP063925
PMiGAP312	Southern Africa	SRR2489234	-23.07	Landrace	no	SRP063925
PMiGAP313	Southern Africa	SRR2489250	-	-	no	SRP063925
PMiGAP314	Eastern Africa	SRR2489237	-	Landrace	no	SRP063925
PMiGAP315	India	SRR2489251	-	Landrace	yes	SRP063925
PMiGAP316	Central Africa	SRR2489252	10.87	Landrace	yes	SRP063925
PMiGAP317	West Africa	SRR2489253	12.87	Landrace	yes	SRP063925
PMiGAP318	East Africa	SRR2489235	-6.9	Landrace	yes	SRP063925
PMiGAP319	Southern Africa	SRR2489199	-20.3507	Landrace	no	SRP063925
PMiGAP320	West Africa	SRR2489200	13.03	Landrace	yes	SRP063925
PMiGAP321	India	SRR2488830	18.8667	Landrace	no	SRP063925
PMiGAP322	India	SRR2489201	23.76	Landrace	yes	SRP063925
PMiGAP323	West Africa	SRR2489202	19.0667	Landrace	no	SRP063925
PMiGAP324	West Africa	SRR2489203	-	Landrace	yes	SRP063925
PMiGAP325	India	SRR2489204	10.38	Landrace	yes	SRP063925
PMiGAP326	Southern Africa	SRR2489212	-22.47	Landrace	no	SRP063925
PMiGAP327	East Africa	SRR2489205	-6.35	Landrace	yes	SRP063925
PMiGAP328	Northeast Africa	SRR2489213	11.83	Landrace	yes	SRP063925
PMiGAP329	South Africa	SRR2489152	-	Landrace	yes	SRP063925
PMiGAP330	Central Africa	SRR2489157	-	Landrace	yes	SRP063925
PMiGAP331	Central Africa	SRR2489159	10.1323	Landrace	yes	SRP063925
PMiGAP332	West Africa	SRR2489160	13.83	Landrace	yes	SRP063925
PMiGAP333	West Africa	SRR2489207	10.52	Landrace	yes	SRP063925
PMiGAP334	West Africa	SRR2489210	-	Landrace	yes	SRP063925
PMiGAP335	Central Africa	SRR2489161	10	Landrace	yes	SRP063925
PMiGAP336	Northeast Africa	SRR2489154	12.47	Landrace	yes	SRP063925
PMiGAP337	West Africa	SRR2489209	-	Landrace	yes	SRP063925
PMiGAP338	Southern Africa	SRR2489158	-17.99	Landrace	no	SRP063925
PMiGAP339	Southern Africa	SRR2489155	-	Landrace	no	SRP063925
PMiGAP340	Central Africa	SRR2489206	12.08	Landrace	no	SRP063925
PMiGAP341	Central, Southern and East Africa	SRR2489211	-	Landrace	no	SRP063925
PMiGAP342	Southern Africa	SRR2489208	-17.73	Landrace	yes	SRP063925
PMiGAP343	Southern Africa	SRR2489214	-19.66	Landrace	yes	SRP063925
PMiGAP344	West Africa	SRR2489156	18.0558	-	no	SRP063925
PMiGAP345	West Africa	SRR2488958	17.6072	-	yes	SRP063925
PMiGAP346	India	SRR2489198	-	-	yes	SRP063925
P12	West Africa	SRR2489244	16.3	-	no	SRP063925
P14	India	SRR2489241	-	-	no	SRP063925
P15	India	SRR2489239	-	-	no	SRP063925
P16	India	SRR2489240	-	-	no	SRP063925
P17	India	SRR2489242	-	-	no	SRP063925
P18	India	SRR2489222	-	-	no	SRP063925
P19	India	SRR2489220	-	-	no	SRP063925
P20	India	SRR2489216	-	-	no	SRP063925
P21	India	SRR2489215	-	-	no	SRP063925
P22	India	SRR2489221	-	-	no	SRP063925
P23	India	SRR2489218	-	-	no	SRP063925
P24	India	SRR2489153	-	-	no	SRP063925
P30	India	SRR2489224	-	Improved_cultivar	no	SRP063925
P31	India	SRR2489225	-	Improved_cultivar	no	SRP063925
P32	India	SRR2489226	-	Improved_cultivar	no	SRP063925
P38	India	SRR2489232	-	Improved_cultivar	no	SRP063925
PE05720	West Africa	SRR2467922	-	Wild	no	SRP063925
PE05722	West Africa	SRR2467923	-	Wild	no	SRP063925
PE05724	West Africa	SRR2467924	-	Wild	no	SRP063925
PE08487	Northwest Africa	SRR2467937	-	Wild	no	SRP063925
PE08498	Northwest Africa	SRR2467939	-	Wild	no	SRP063925
PE08492	Northwest Africa	SRR2467938	-	Wild	no	SRP063925
PE08503	West Africa	SRR2467940	-	Wild	no	SRP063925
PE01458	West Africa	SRR2467921	-	Wild	no	SRP063925
PE08743	USA	SRR2467949	-	Wild	no	SRP063925
PE08744	USA	SRR2467950	-	Wild	no	SRP063925
PE08727	north-central Africa	SRR2467943	-	Wild	no	SRP063925
PE08731	north-central Africa	SRR2467945	-	Wild	no	SRP063925
PE08732	north-central Africa	SRR2467946	-	Wild	no	SRP063925
PE08736	north-central Africa	SRR2467948	-	Wild	no	SRP063925
PE08721	north-central Africa	SRR2467941	-	Wild	no	SRP063925
PE08730	north-central Africa	SRR2467944	-	Wild	no	SRP063925
PE08734	north-central Africa	SRR2467947	-	Wild	no	SRP063925
PE08155	West Africa	SRR2467931	-	Wild	no	SRP063925
PE08473	West Africa	SRR2467935	-	Wild	no	SRP063925
PE08165	West Africa	SRR2467932	-	Wild	no	SRP063925
PE08171	West Africa	SRR2467933	-	Wild	no	SRP063925
PE08470	West Africa	SRR2467934	-	Wild	no	SRP063925
PE00838	West Africa	SRR2467920	-	Wild	no	SRP063925
PE08084	West Africa	SRR2467925	-	Wild	no	SRP063925
PE08136	West Africa	SRR2467929	-	Wild	no	SRP063925
PE08094	West Africa	SRR2467926	-	Wild	no	SRP063925
PE08106	West Africa	SRR2467927	-	Wild	no	SRP063925
PE08127	West Africa	SRR2467928	-	Wild	no	SRP063925
PE08146	West Africa	SRR2467930	-	Wild	no	SRP063925
PmiG	North America	SRP063925, SRP063925, SRP063925, SRP063925	38.53	-	no	SRP063925
PI186338	Oceania	SRR19896303	-35.17	-	no	Our study
PI511027	Southwest Asia	SRR19896302	15.23	-	no	Our study
PI527388	North Africa	SRR19896301	36.45	Cultivated material	no	Our study
PI287027	West Africa	SRR19896300	9.0435	-	no	Our study
PI517021	North Africa	SRR19896299	34.02	Cultivated material	no	Our study
PI250656	South Asia	SRR19896298	33.43	-	no	Our study
PI536396	West Africa	SRR19896297	12.22	Landrace	no	Our study
PI300088	West Africa	SRR19896296	-	-	no	Our study
PI343841	West Africa	SRR19896295	14.4	-	no	Our study
PI537069	west-central africa	SRR19903571	13.32	Wild	no	Our study
PI521612	East Africa	SRR19903573	-1.17	Wild	no	Our study
PI526529	Southeast africa	SRR19903572	-17.49	Wild	no	Our study
PI587025	Southwest Asia	SRR19903569	24.41	Landrace	no	Our study
PI583800	India	SRR19903570	-	Cultivated	no	Our study
Tiftleaf 3	North America	SRR19903568	38.53	Cultivated	no	Our study

## Sheet: S2
Supplementary Table 2 Summary of the ten pearl millet accessions for de novo assembly.
Accession	PI537069	PI521612	PI526529	PI587025	PI583800	Tiftleaf 3	PI186338	PI343841	PI527388	PI250656
Information
Origin	Northwest of Africa and is close to center of origin	Mid-east region of Africa	South of Africa	Northeast of Africa/West of Asia	Asia	North of America	Oceania	West Africa	North of Africa	South of Asia
Country	Niger	Kenya	Zimbabwe	Saudi Arabia	India, Andhra Pradesh	United States	Australia, Austr. Capital Terr.	Senegal	Algeria	Pakistan
Type	Wild	Wild	Wild	Landrace	Cultivated	Cultivated	NA	NA	Cultivated	NA
Plant Name	Baoudarache (Tamacheq language)	Ngululu	AMM 1227	Dokhn	ICMV 88908	NA	NA	NA	11	K551
Taxonomy	Cenchrus americanus	Cenchrus americanus	Cenchrus americanus	Cenchrus americanus	Cenchrus americanus	Cenchrus americanus	Cenchrus americanus	Cenchrus americanus	Cenchrus americanus	Cenchrus americanus
Reference	https://npgsweb.ars-grin.gov/gringlobal/accessiondetail.aspx?id=1432005	https://npgsweb.ars-grin.gov/gringlobal/accessiondetail?id=1416548	https://npgsweb.ars-grin.gov/gringlobal/accessiondetail?id=1421465	https://npgsweb.ars-grin.gov/gringlobal/accessiondetail?id=1489204	https://npgsweb.ars-grin.gov/gringlobal/accessiondetail?id=1478782	NA	https://npgsweb.ars-grin.gov/gringlobal/accessiondetail?id=1160687	https://npgsweb.ars-grin.gov/gringlobal/accessiondetail?id=1256584	https://npgsweb.ars-grin.gov/gringlobal/accessiondetail.aspx?id=1422324	https://npgsweb.ars-grin.gov/gringlobal/accessiondetail?id=1193700
Genome size estimiated
k-mer analysis (Mb)	1988.51	1970.25	1988.83	1981.49	2013.71	1976.55	2013.05	1972.49	2015.24	1977.55
flow cytometry analysis (Mb)	1884.43	1896.95	1843.66	1995.98	1805.08	1847.61	1907.24	1941.58	1871.53	1886.4
Paired-end reads mapping to the assemblies
Mapping rate (%)	99.26	99.43	99.13	99.57	99.14	97.59	98.87	99.48	98.88	95.62
Coverage (%)	99.9	99.79	99.76	99.68	99.78	98.69	95.28	95.89	94.92	96.10
BUSCO summary
Complete (%)	95.1	95.7	91.6	96.7	93.8	93.9	96.2	96.6	95.8	94.7
Complete with single-copy (%)	91.6	86.6	86.6	91.3	88.7	83.5	88.5	90.1	90.9	89.5
Complete with duplicated (%)	3.5	9.1	4.7	5.4	5.1	10.4	7.7	6.5	4.9	5.2
Fragmented (%)	1	1.1	1.7	1.1	1.4	0.9	1.3	1.0	0.9	1.4
Missing (%)	3.9	3.2	6.7	2.2	4.8	5.2	2.5	2.4	3.3	3.9
Total BUSCO groups searched	1614	1614	1614	1614	1614	1614	1614	1614	1614	1614
CEGMA summary
Completeness (%)	93.55	95.16	95.16	93.55	94.35	93.55	93.55	93.55	88.31	89.52
QV summary
QV	62.4403	56.918	62.4351	60.5908	59.6428	42.211	43.8519	42.0826	42.9116	43.3378
Repetitive elements summary
DNA (bp)	58418943	55542805	58430789	58491043	59284824	56730912	92220265	58157794	64632866	55563056
LINE (bp)	22747016	23187499	22088006	23437566	21771681	23637242	23003662	23102094	22635432	21912325
SINE (bp)	59677	49987	759229	182726	14977	43539	32177	67245	26171	52967
LTR (bp)	1280896810	1248216241	1324198242	1284925360	1295857482	1310205429	1334896629	1301652626	1269019935	1262355942
Unknown (bp)	18375121	7976701	11025016	14010521	8435593	9666860	9070537	18704917	7482850	11146484
Total (bp)	1369853447	1332096501	1419140858	1373213312	1399374808	1390602688	1452159612	1416173117	1376366040	1340725595
Gene prediction summary
Number	35486	37906	36451	38076	35826	37280	36343	36312	37866	36923
Average gene length (bp)	3095.89	3044.62	3030.52	3028.17	3120.35	3214.61	3139.51	3074.84	2980.04	2963.4
Average CDS length (bp)	1153.57	1145.89	1138.16	1122.47	1141.49	1154.44	1169.11	1167.26	1160.62	1144.78
Average exon length (bp)	261.89	261.91	264.23	262.34	260.57	257.38	262.06	262.36	273.47	268.11
Average intron length (bp)	570.46	562.56	572.14	581.25	585.34	591.09	569.27	553.07	560.84	556.19
Average exons per gene	4.4	4.38	4.31	4.28	4.38	4.49	4.46	4.45	4.24	4.27
Support by functional database (%)	99.4	99.4	99.5	99.5	99.4	99.3	99.5	99.5	99.5	99.5
ncRNA prediction summary
miRNA number	2123	2109	2063	2134	2043	2086	2108	2088	2070	2025
tRNA number	928	962	5805	4069	872	907	963	1721	1085	1045
rRNA number	9280	7175	10181	7952	1873	4753	2316	10252	1925	8406
snRNA number	1145	1244	1161	1205	1224	1189	1219	1197	1127	1134

## Sheet: S3
Supplementary Table 3 Overview of the RNA-seq results of 168 samples.
Dataset	Sample	Treatment	Treatment time	Tissue	RAW_READS	CLEAN_READS	RAW_BASES (Gb)	CLEAN_BASES (Gb)	Q20(%)	Q30(%)	GC Content(%)
Dataset A	CK-1hL2	Control	1h	Leaf	60034469	59231766	18.0103	17.7695	95.2	92.88	56.86
	CK-1hL3	Control	1h	Leaf	58473897	57475056	17.5422	17.2425	94.34	89.81	57.01
	CK-1hL4	Control	1h	Leaf	30727932	30101654	9.21838	9.0305	94.44	90.52	56.425
	CK-1hR1	Control	1h	Root	36232826	34977825	10.8698	10.4933	94.17	90.29	55.235
	CK-1hR3	Control	1h	Root	45086552	38705403	13.526	11.6116	94.36	92.47	50.73
	CK-1hR4	Control	1h	Root	32113947	30161363	9.63418	9.04841	95.07	92.74	54.575
	CK-3hL1	Control	3h	Leaf	29301255	28790710	8.79038	8.63721	95.27	93.2	56.415
	CK-3hL4	Control	3h	Leaf	29911422	29249725	8.97343	8.77492	95.195	93.035	56.1425
	CK-3hL5	Control	3h	Leaf	35571843	34995743	10.6716	10.4987	95.17	92.58	56.53
	CK-3hR1	Control	3h	Root	27122265	26638468	8.13668	7.99154	95	90.63	54.64
	CK-3hR2	Control	3h	Root	34270353	33889299	10.2811	10.1668	95.31	93.26	53.835
	CK-3hR4	Control	3h	Root	31913839	31415947	9.57415	9.42478	95.39	92.86	54.63
	CK-5hL1	Control	5h	Leaf	26837306	26148281	8.05119	7.84448	94.915	92.06	55.8525
	CK-5hL4	Control	5h	Leaf	20420623	20077305	6.12619	6.02319	96.37	95.49	55.91
	CK-5hL5	Control	5h	Leaf	25472445	25063390	7.64173	7.51902	94.63	90.39	55.65
	CK-5hR1	Control	5h	Root	25487807	24999550	7.64634	7.49986	95.43	92.07	54.77
	CK-5hR2	Control	5h	Root	23082698	22822818	6.92481	6.84685	95.76	92.49	54.43
	CK-5hR5	Control	5h	Root	24679753	24395259	7.40393	7.31858	95.28	91.34	54.555
	CK-7hL1	Control	7h	Leaf	29800587	28783143	8.94018	8.63494	93.605	91.41	54.76
	CK-7hL4	Control	7h	Leaf	33053012	32572674	9.9159	9.7718	94.93	91.46	55.615
	CK-7hL5	Control	7h	Leaf	31864402	31503520	9.55932	9.45106	95.45	92.67	54.975
	CK-7hR3	Control	7h	Root	32605549	32025279	9.78166	9.60758	95.07	91.92	55.155
	CK-7hR4	Control	7h	Root	26513704	26127215	7.95411	7.83816	95.07	91.54	54.835
	CK-7hR5	Control	7h	Root	25195022	24919221	7.55851	7.47577	95.6	92.71	55.155
	CK-24hL1	Control	24h	Leaf	31777161	31225061	9.53315	9.36752	95.12	92.98	56.8925
	CK-24hL2	Control	24h	Leaf	37633187	35417602	11.29	10.6253	95.16	92.87	57.24
	CK-24hL3	Control	24h	Leaf	27299105	26849847	8.18973	8.05495	95.115	92.98	57.085
	CK-24hR1	Control	24h	Root	34456293	31252780	10.3369	9.37583	95.57	93.14	57.625
	CK-24hR4	Control	24h	Root	30722317	29723779	9.2167	8.91713	94.44	90.25	54.83
	CK-24hR5	Control	24h	Root	32209439	31513352	9.66283	9.45401	95.42	93.51	54.76
	CK-48hL1	Control	48h	Leaf	30724471	28977152	9.21734	8.69315	95.25	92.49	57.21
	CK-48hL4	Control	48h	Leaf	31639410	29870057	9.49182	8.96102	95.33	92.71	57.27
	CK-48hL5	Control	48h	Leaf	36798436	34580718	11.0395	10.3742	95.47	93.45	57.285
	CK-48hR1	Control	48h	Root	20584448	20158383	6.17533	6.04751	96.37	95.19	54.41
	CK-48hR4	Control	48h	Root	21024315	20480315	6.30729	6.14409	92.72	89.69	54.475
	CK-48hR5	Control	48h	Root	28059133	27613572	8.41774	8.28407	95.12	92.38	54.615
	CK-96hL2	Control	96h	Leaf	22115943	21842514	6.63478	6.55275	95.65	92.06	57.44
	CK-96hL3	Control	96h	Leaf	23895133	23623452	7.16854	7.08704	95.34	91.83	56.47
	CK-96hL5	Control	96h	Leaf	26655969	25967821	7.99679	7.79035	94.805	91.72	55.3925
	CK-96hR3	Control	96h	Root	26570521	25625475	7.97116	7.68764	94.48	90.68	54.19
	CK-96hR4	Control	96h	Root	25855194	25290572	7.75656	7.58717	95.16	91.31	54.69
	CK-96hR5	Control	96h	Root	27207533	26869072	8.16226	8.06072	95.05	91.47	54.89
	CK-144hL2	Control	144h	Leaf	63518260	61797306	19.0555	18.5392	95.19	93.18	58.83
	CK-144hL4	Control	144h	Leaf	54516944	50952966	16.3551	15.2859	94.76	92.95	60.52
	CK-144hL5	Control	144h	Leaf	48542368	47842821	14.5627	14.3528	95.14	89.92	58.24
	CK-144hR2	Control	144h	Root	58303156	57468836	17.4909	17.2407	95.33	93.74	55.345
	CK-144hR4	Control	144h	Root	54886036	53853478	16.4658	16.156	95.01	91.97	55.17
	CK-144hR5	Control	144h	Root	42034409	40422070	12.6103	12.1266	94.89	93.57	56.005
	H-1hL1	Heat	1h	Leaf	22729085	22258223	6.81873	6.67747	95.23	89.89	55.1675
	H-1hL3	Heat	1h	Leaf	28023074	27616025	8.40692	8.28481	95.43	93.09	57.0475
	H-1hL4	Heat	1h	Leaf	30181012	29790606	9.0543	8.93718	94.71	90.08	58.005
	H-1hR1	Heat	1h	Root	37672653	36960681	11.3018	11.0882	95.43	90.79	55.91
	H-1hR2	Heat	1h	Root	23901929	23345230	7.17058	7.00357	94.37	89.55	54.175
	H-1hR3	Heat	1h	Root	24947723	24515993	7.48432	7.3548	95.37	92.51	55.9
	H-3hL1	Heat	3h	Leaf	38097833	37147049	11.4293	11.1441	95	91.445	56.7425
	H-3hL3	Heat	3h	Leaf	31196398	30376752	9.35892	9.11303	95.215	93.23	56.8875
	H-3hL5	Heat	3h	Leaf	23803886	23093831	7.14117	6.92815	96.24	95.14	56.495
	H-3hR2	Heat	3h	Root	22910124	22525410	6.87304	6.75762	94.79	91.13	56.14
	H-3hR3	Heat	3h	Root	32137677	30970804	9.6413	9.29124	95.08	93.245	54.4025
	H-3hR5	Heat	3h	Root	24203558	22523707	7.26107	6.75711	92.2	94.47	57.505
	H-5hL1	Heat	5h	Leaf	31193652	29892749	9.3581	8.96782	95.15	92.205	55.61
	H-5hL2	Heat	5h	Leaf	31305363	30642878	9.39161	9.19286	94.97	93.67	55.0275
	H-5hL5	Heat	5h	Leaf	34165838	33266612	10.2498	9.97998	95.365	92.85	55.37
	H-5hR2	Heat	5h	Root	28419938	27626035	8.52598	8.28781	95.18	92.55	53.4825
	H-5hR4	Heat	5h	Root	24403863	23824316	7.32116	7.14729	96.26	94.98	53.985
	H-5hR5	Heat	5h	Root	21638125	20904261	6.49144	6.27128	96.08	94.95	54.795
	H-7hL1	Heat	7h	Leaf	33593675	33275769	10.0781	9.98273	94.71	92.55	55.505
	H-7hL2	Heat	7h	Leaf	23177488	22747321	6.95325	6.8242	96.06	95.2	54.985
	H-7hL4	Heat	7h	Leaf	34252298	32325424	10.2757	9.69763	95.565	93.695	54.1
	H-7hR2	Heat	7h	Root	21955465	21428771	6.58664	6.42863	94.845	89.59	54.3225
	H-7hR4	Heat	7h	Root	26282515	25747087	7.88475	7.72413	96.21	95.02	53.665
	H-7hR5	Heat	7h	Root	36175465	34035378	10.8526	10.2106	94.98	92.28	53.815
	H-24hL2	Heat	24h	Leaf	28774771	27742306	8.63243	8.32269	95.36	92.585	56.34
	H-24hL3	Heat	24h	Leaf	21093602	20704227	6.32808	6.21127	96.1	95.18	57.96
	H-24hL4	Heat	24h	Leaf	29393104	28454587	8.81793	8.53638	95.545	94.035	57.915
	H-24hR2	Heat	24h	Root	33966170	32646521	10.1899	9.79396	94.72	92.98	54.535
	H-24hR4	Heat	24h	Root	20493756	19812655	6.14813	5.9438	94.03	92.75	54.17
	H-24hR5	Heat	24h	Root	38158190	36718687	11.4475	11.0156	95.24	92.915	54.4175
	H-48hL2	Heat	48h	Leaf	27616099	26800792	8.28483	8.04024	95.505	92.72	57.09
	H-48hL4	Heat	48h	Leaf	29481357	28544333	8.84441	8.5633	95.335	93.845	57.2225
	H-48hL5	Heat	48h	Leaf	28396740	27078657	8.51902	8.1236	95.095	93.525	57.355
	H-48hR2	Heat	48h	Root	29082635	27607416	8.72479	8.28222	95.09	91.93	54.8425
	H-48hR3	Heat	48h	Root	34254217	33206196	10.2763	9.96186	95.44	93.33	54.8525
	H-48hR5	Heat	48h	Root	29298567	28776929	8.78957	8.63308	94.79	90.43	54.31
	H-96hL3	Heat	96h	Leaf	25583140	24966003	7.67494	7.4898	96.17	95.33	55.85
	H-96hL4	Heat	96h	Leaf	30415190	29631103	9.12456	8.88933	96.18	94.9	56.385
	H-96hL5	Heat	96h	Leaf	44005909	43230015	13.2018	12.969	95.28	92.84	56.43
	H-96hR1	Heat	96h	Root	35373349	34857601	10.612	10.4573	95.27	92.74	54.14
	H-96hR3	Heat	96h	Root	24622642	24159431	7.38679	7.24783	93.96	91.35	54.08
	H-96hR4	Heat	96h	Root	25736248	24881712	7.72087	7.46451	94.26	91.6	54.305
	H-144hL1	Heat	144h	Leaf	24694852	24141020	7.40846	7.24231	95.19	90.77	54.445
	H-144hL2	Heat	144h	Leaf	27492232	27088848	8.24767	8.12665	95.55	93.51	55.665
	H-144hL4	Heat	144h	Leaf	26302554	25755004	7.89077	7.7265	95.48	93.95	55.8675
	H-144hR2	Heat	144h	Root	27650281	27178269	8.29508	8.15348	94.665	90.905	54.365
	H-144hR3	Heat	144h	Root	21840111	21363902	6.55203	6.40917	94.41	94.47	56.22
	H-144hR5	Heat	144h	Root	29182679	28642003	8.7548	8.5926	95.155	93.29	54.2925
Dataset B	CK-PI521612-1h-3	Control	1h	Leaf	20270390	19841940	6.08	5.95	98.38	95.38	57.62
	CK-PI521612-1h-3	Control	1h	Leaf	22301463	21717411	6.69	6.52	98.41	95.4	57.56
	CK-PI521612-1h-3	Control	1h	Leaf	28722818	28256820	8.62	8.48	98.29	94.81	54.21
	CK-PI521612-24h-2	Control	24h	Leaf	24193240	22809700	7.26	6.84	97.94	94.08	56.2
	CK-PI521612-24h-2	Control	24h	Leaf	26463757	24644617	7.94	7.39	98.24	94.6	55.68
	CK-PI521612-24h-2	Control	24h	Leaf	24937310	23908060	7.48	7.17	98.03	94.22	55.94
	CK-PI526529-1h-2	Control	1h	Leaf	22384934	21618086	6.72	6.49	98.23	94.85	57.2
	CK-PI526529-1h-2	Control	1h	Leaf	22978949	22374897	6.89	6.71	98.18	94.81	57.88
	CK-PI526529-1h-2	Control	1h	Leaf	22853876	22227457	6.86	6.67	98.35	95.35	57.85
	CK-PI526529-24h-1	Control	24h	Leaf	20589778	19312190	6.18	5.79	98.29	94.87	56.11
	CK-PI526529-24h-1	Control	24h	Leaf	20778910	20052818	6.23	6.02	98.05	94.25	56.33
	CK-PI526529-24h-1	Control	24h	Leaf	22294728	21089528	6.69	6.33	98.08	94.35	56.25
	CK-PI537069-1h-1	Control	1h	Leaf	22434458	21048522	6.73	6.31	98.09	94.26	54.61
	CK-PI537069-1h-1	Control	1h	Leaf	21149027	20828048	6.34	6.25	97.64	92.94	53.79
	CK-PI537069-1h-1	Control	1h	Leaf	20749528	20196893	6.22	6.06	98.25	94.89	57.06
	CK-PI537069-24h-1	Control	24h	Leaf	23835763	22849584	7.15	6.85	98.13	94.46	58.12
	CK-PI537069-24h-1	Control	24h	Leaf	27094493	25592662	8.13	7.68	98.25	94.77	58.38
	CK-PI537069-24h-1	Control	24h	Leaf	23497620	22705124	7.05	6.81	98.16	94.52	58.63
	CK-PI583800-1h-1	Control	1h	Leaf	29338459	28710486	8.8	8.61	98.36	95.33	57.08
	CK-PI583800-1h-1	Control	1h	Leaf	24302520	22739551	7.29	6.82	98.24	94.77	56.77
	CK-PI583800-1h-1	Control	1h	Leaf	24143663	22992778	7.24	6.9	98.04	94.3	56.95
	CK-PI583800-24h-2	Control	24h	Leaf	20129970	19529979	6.04	5.86	97.94	94.06	57.58
	CK-PI583800-24h-2	Control	24h	Leaf	23334950	22598371	7	6.78	98.07	94.22	57.23
	CK-PI583800-24h-2	Control	24h	Leaf	21321492	20530589	6.4	6.16	98.14	94.47	57.02
	CK-PI587025-1h-1	Control	1h	Leaf	24814356	23456230	7.44	7.04	98.08	94.41	57.11
	CK-PI587025-1h-1	Control	1h	Leaf	23438321	22541470	7.03	6.76	97.91	94.05	57.31
	CK-PI587025-1h-1	Control	1h	Leaf	25774471	24842336	7.73	7.45	98.01	94.26	57.39
	CK-PI587025-24h-3	Control	24h	Leaf	26296978	24848922	7.89	7.45	98.25	94.7	56.21
	CK-PI587025-24h-3	Control	24h	Leaf	26158461	24977521	7.85	7.49	98.21	94.62	57.39
	CK-PI587025-24h-3	Control	24h	Leaf	27572582	26222234	8.27	7.87	98.16	94.47	57.52
	CK-Tifleaf3-1h-1	Control	1h	Leaf	24245555	23432660	7.27	7.03	97.71	93.55	57.49
	CK-Tifleaf3-1h-1	Control	1h	Leaf	22045366	21055604	6.61	6.32	98.19	94.62	57.53
	CK-Tifleaf3-1h-1	Control	1h	Leaf	21180945	20161415	6.35	6.05	98.16	94.58	57.3
	CK-Tifleaf3-24h-1	Control	24h	Leaf	31187558	29625917	9.36	8.89	98.06	94.28	57.03
	CK-Tifleaf3-24h-1	Control	24h	Leaf	24709965	23090523	7.41	6.93	98.14	94.54	57.02
	CK-Tifleaf3-24h-1	Control	24h	Leaf	22952212	22550635	6.89	6.77	98.08	94.34	56.99
	H-PI521612-1h-1	Heat	1h	Leaf	24330225	23564622	7.3	7.07	97.81	93.75	55.71
	H-PI521612-1h-1	Heat	1h	Leaf	25187939	24160115	7.56	7.25	98.09	94.37	55.16
	H-PI521612-1h-1	Heat	1h	Leaf	23077331	22302511	6.92	6.69	98.07	94.29	55.82
	H-PI521612-24h-2	Heat	24h	Leaf	20570797	19644939	6.17	5.89	98.17	94.56	55.08
	H-PI521612-24h-2	Heat	24h	Leaf	24300053	23018889	7.29	6.91	98.02	94.24	54.98
	H-PI521612-24h-2	Heat	24h	Leaf	21115850	20140592	6.33	6.04	98.09	94.34	55.08
	H-PI526529-1h-3	Heat	1h	Leaf	23857268	22976396	7.16	6.89	98.15	94.55	58.66
	H-PI526529-1h-3	Heat	1h	Leaf	25967310	24530150	7.79	7.36	98.16	94.5	56.48
	H-PI526529-1h-3	Heat	1h	Leaf	23536644	22458988	7.06	6.74	98.14	94.55	58.36
	H-PI526529-24h-2	Heat	24h	Leaf	24835658	23124767	7.45	6.94	98.22	94.53	53.89
	H-PI526529-24h-2	Heat	24h	Leaf	21879354	20814586	6.56	6.24	98.06	94.37	56.04
	H-PI526529-24h-2	Heat	24h	Leaf	24999514	23853965	7.5	7.16	97.96	94.09	56.33
	H-PI537069-1h-2	Heat	1h	Leaf	23452696	22187972	7.04	6.66	97.97	94.16	55.39
	H-PI537069-1h-2	Heat	1h	Leaf	22964917	21539078	6.89	6.46	97.72	93.62	55.76
	H-PI537069-1h-2	Heat	1h	Leaf	22709178	21395504	6.81	6.42	98.15	94.56	55.67
	H-PI537069-24h-2	Heat	24h	Leaf	24074974	22799822	7.22	6.84	97.97	94.07	53.77
	H-PI537069-24h-2	Heat	24h	Leaf	21518615	20434203	6.46	6.13	98.06	94.25	54.01
	H-PI537069-24h-2	Heat	24h	Leaf	21268193	19754752	6.38	5.93	98.28	94.63	51.87
	H-PI583800-1h-2	Heat	1h	Leaf	26208196	24937760	7.86	7.48	98.14	94.5	57.21
	H-PI583800-1h-2	Heat	1h	Leaf	24342744	23119655	7.3	6.94	98.17	94.62	57.41
	H-PI583800-1h-2	Heat	1h	Leaf	25599202	24546820	7.68	7.36	97.95	94.09	57.16
	H-PI583800-24h-3	Heat	24h	Leaf	20944625	20155335	6.28	6.05	98.02	94.25	55.36
	H-PI583800-24h-3	Heat	24h	Leaf	25491935	24516314	7.65	7.35	97.73	93.6	55.17
	H-PI583800-24h-3	Heat	24h	Leaf	21419321	20476773	6.43	6.14	98.06	94.38	55.62
	H-PI587025-1h-2	Heat	1h	Leaf	20655173	19868752	6.2	5.96	97.88	93.92	56.47
	H-PI587025-1h-2	Heat	1h	Leaf	22468617	21586376	6.74	6.48	98.06	94.31	56.34
	H-PI587025-1h-2	Heat	1h	Leaf	19823872	18757444	5.95	5.63	98.16	94.56	56.41
	H-PI587025-24h-3	Heat	24h	Leaf	21321881	20469866	6.4	6.14	98.08	94.38	54.45
	H-PI587025-24h-3	Heat	24h	Leaf	19934960	19047876	5.98	5.71	98.05	94.31	54.1
	H-PI587025-24h-3	Heat	24h	Leaf	21416162	20705393	6.42	6.21	97.74	93.58	54.08
	H-Tifleaf3-1h-2	Heat	1h	Leaf	25999580	25062093	7.8	7.52	97.86	93.91	58.11
	H-Tifleaf3-1h-2	Heat	1h	Leaf	25560982	24543435	7.67	7.36	98.08	94.37	57.77
	H-Tifleaf3-1h-2	Heat	1h	Leaf	19987723	18817268	6	5.65	98.16	94.59	58.34
	H-Tifleaf3-24h-2	Heat	24h	Leaf	24331315	22744154	7.3	6.82	98.08	94.38	55.18
	H-Tifleaf3-24h-2	Heat	24h	Leaf	20021153	18997385	6.01	5.7	97.97	94.12	55.61
	H-Tifleaf3-24h-2	Heat	24h	Leaf	21879287	20523220	6.56	6.16	98.16	94.58	55.72
Average									96.389	92.5193	55.6007

## Sheet: S4
Supplementary Table 4 The Log2 (Heat/Control) expression fold change of genes related to two stress-related pathways under eight time points (hour) in leaf (L) and root (R) tissues of Tifleaf3 accession.
Pathways	ID	ID_PI537069	1L	3L	5L	7L	24L	48L	96L	144L	1R	3R	5R	7R	24R	48R	96R	144R
Plant-pathogen interaction	Pgl_GLEAN_10038253	PMA1G07721.1	NA	NA	NA	NA	NA	NA	1.13661	1.09124	NA	NA	NA	NA	1.21673	1.37501	1.38544	1.56556
	PMA0G00821.1		NA	NA	NA	NA	NA	NA	NA	NA	NA	NA	NA	NA	NA	NA	NA	NA
	PMA1G00021.1		NA	NA	NA	NA	NA	NA	NA	NA	NA	NA	NA	NA	NA	NA	NA	NA
	PMA1G00139.1		NA	NA	3.97137	NA	NA	2.98644	NA	5.13056	NA	4.37371	NA	NA	NA	NA	NA	NA
	PMA1G00198.1		NA	NA	NA	NA	NA	NA	NA	NA	2.38529	NA	NA	1.69308	1.68385	1.29947	NA	2.91665
	PMA1G00223.1		-1.55085	NA	NA	NA	NA	NA	NA	NA	NA	NA	NA	NA	NA	NA	NA	NA
	PMA1G00232.1		NA	NA	NA	NA	NA	NA	NA	NA	NA	NA	NA	NA	NA	NA	NA	NA
	PMA1G00274.1		NA	NA	NA	NA	NA	NA	1.28945	1.12672	NA	NA	NA	NA	NA	NA	NA	NA
	PMA1G00283.1		NA	NA	NA	NA	NA	NA	NA	NA	NA	NA	NA	NA	NA	NA	NA	NA
	PMA1G00320.1		NA	NA	NA	NA	-1.01264	NA	NA	NA	NA	NA	NA	1.24742	1.03905	1.13804	NA	1.12546
	PMA1G00496.1		NA	NA	NA	NA	NA	NA	NA	NA	1.68035	NA	NA	NA	NA	NA	1.02894	NA
	PMA1G00580.1		NA	NA	NA	NA	NA	NA	NA	NA	1.02508	NA	NA	NA	1.40361	NA	NA	NA
	PMA1G00589.1		-1.99331	NA	NA	NA	NA	NA	NA	NA	-1.89403	NA	NA	NA	NA	NA	-1.20847	NA
	PMA1G00820.1		2.1949	3.4162	NA	NA	NA	NA	2.83537	NA	NA	NA	NA	NA	NA	NA	NA	1.76779
	PMA1G00830.1		NA	NA	NA	NA	NA	NA	NA	NA	NA	NA	NA	NA	NA	NA	NA	NA
	PMA1G01064.1		NA	NA	NA	NA	NA	NA	NA	NA	NA	NA	NA	NA	NA	NA	NA	NA
	PMA1G01096.1		NA	NA	NA	NA	NA	NA	NA	NA	NA	NA	NA	NA	NA	NA	NA	NA
	PMA1G01202.1		NA	NA	NA	NA	NA	NA	NA	NA	NA	NA	NA	NA	NA	NA	NA	NA
	PMA1G01396.1		NA	NA	NA	NA	NA	NA	1.07365	NA	1.27463	NA	NA	NA	1.08307	NA	NA	NA
	PMA1G01552.1		NA	NA	NA	NA	NA	NA	NA	NA	4.96034	NA	NA	NA	NA	3.06633	NA	NA
	PMA1G01553.1		NA	NA	NA	NA	NA	NA	NA	NA	NA	-1.87647	NA	NA	NA	NA	NA	NA
	PMA1G02773.1		NA	NA	NA	NA	NA	NA	NA	NA	NA	NA	NA	NA	NA	NA	NA	NA
	PMA1G02881.1		NA	NA	NA	NA	NA	NA	NA	NA	NA	NA	NA	NA	NA	NA	NA	NA
	PMA1G04400.1		NA	NA	NA	NA	NA	NA	NA	NA	NA	NA	NA	NA	NA	NA	NA	NA
	PMA1G04401.1		NA	NA	NA	NA	NA	NA	NA	NA	NA	NA	NA	NA	NA	NA	NA	NA
	PMA1G05275.1		NA	NA	NA	NA	NA	NA	NA	NA	7.78717	5.30452	5.09421	NA	NA	NA	NA	NA
	PMA1G05650.1		NA	NA	NA	NA	NA	NA	NA	NA	NA	NA	NA	NA	NA	NA	-1.28857	-1.15625
	PMA1G05684.1		-1.50135	-1.083	NA	-1.32699	-1.18909	NA	NA	NA	NA	-1.43902	-1.00672	NA	-1.29129	-1.02179	NA	NA
	PMA1G06480.1		NA	NA	NA	NA	NA	NA	NA	-1.08442	NA	NA	NA	NA	NA	NA	NA	NA
	PMA1G06621.1		NA	NA	NA	NA	NA	NA	NA	1.17669	-1.63473	-1.19484	NA	NA	NA	NA	NA	NA
	PMA2G01092.1		NA	3.40515	3.80829	2.05136	NA	NA	NA	2.32047	NA	NA	1.31955	1.87862	1.52458	1.71173	1.2127	1.82281
	PMA2G01546.1		NA	NA	NA	NA	NA	NA	NA	NA	NA	NA	NA	NA	NA	NA	NA	NA
	PMA2G03253.1		NA	NA	NA	NA	NA	NA	NA	NA	NA	NA	NA	NA	1.12767	NA	NA	NA
	PMA2G03254.1		NA	NA	NA	NA	NA	NA	NA	NA	NA	1.12767	NA	1.03269	1.24724	NA	NA	1.10614
	PMA2G03928.1		NA	NA	NA	NA	NA	NA	NA	NA	NA	NA	NA	NA	NA	NA	NA	NA
	PMA2G04352.1		-1.07151	NA	NA	NA	NA	NA	NA	NA	NA	NA	NA	NA	NA	NA	NA	NA
	PMA2G06237.1		NA	NA	NA	NA	NA	NA	NA	NA	NA	NA	NA	NA	NA	NA	NA	NA
	PMA2G06752.1		NA	NA	NA	NA	NA	NA	NA	-1.89144	NA	1.59748	NA	NA	NA	NA	NA	NA
	PMA2G06963.1		NA	NA	NA	NA	NA	NA	NA	NA	NA	NA	NA	NA	-1.3543	NA	NA	NA
	PMA3G00582.1		NA	NA	NA	NA	NA	NA	NA	NA	NA	NA	NA	NA	NA	NA	NA	NA
	PMA3G02804.1		3.74993	2.88664	2.96482	3.07536	4.58214	3.02851	3.60646	NA	2.9916	3.0803	1.86654	1.42043	1.34568	2.56586	3.38024	NA
	PMA3G04258.1		NA	NA	NA	NA	NA	1.927	NA	NA	NA	-1.10444	NA	-1.1513	-1.31384	-1.62459	-1.47778	-1.30944
	PMA3G04382.1		NA	NA	NA	NA	NA	NA	NA	NA	1.06158	NA	NA	NA	1.00433	NA	NA	NA
	PMA3G08027.1		NA	NA	NA	NA	NA	NA	1.80311	1.33012	NA	NA	NA	NA	NA	NA	NA	NA
	PMA4G00508.1		NA	NA	NA	NA	NA	NA	NA	NA	NA	NA	NA	NA	NA	NA	NA	NA
	PMA4G00632.1		NA	NA	NA	NA	NA	NA	NA	NA	NA	NA	NA	NA	NA	NA	NA	NA
	PMA4G00695.1		NA	NA	NA	NA	NA	NA	NA	NA	NA	NA	NA	NA	NA	NA	NA	NA
	PMA4G00913.1		NA	NA	NA	NA	NA	NA	NA	NA	NA	NA	NA	NA	NA	NA	NA	1.17456
	PMA4G01735.1		NA	NA	NA	NA	NA	NA	NA	NA	NA	NA	NA	NA	-1.39177	-1.58644	NA	NA
	PMA4G01950.1		NA	NA	NA	NA	NA	NA	NA	NA	NA	NA	NA	NA	NA	NA	NA	NA
	PMA4G03413.1		NA	NA	NA	NA	NA	NA	-1.41869	NA	2.08523	1.16132	NA	NA	NA	NA	NA	1.02402
	PMA4G03673.1		NA	NA	NA	NA	NA	NA	NA	NA	NA	NA	NA	NA	NA	NA	NA	NA
	PMA4G04230.1		NA	NA	NA	NA	NA	NA	NA	NA	NA	NA	NA	NA	NA	NA	NA	NA
	PMA4G04486.1		NA	NA	NA	NA	NA	NA	-1.52734	NA	1.57371	NA	NA	NA	NA	NA	NA	NA
	PMA4G05855.1		NA	NA	NA	NA	NA	NA	NA	NA	NA	NA	NA	NA	NA	NA	NA	NA
	PMA4G05856.1		NA	NA	NA	NA	NA	NA	NA	NA	NA	NA	NA	NA	NA	NA	NA	NA
	PMA4G06275.1		NA	NA	NA	NA	NA	NA	-1.60398	NA	1.15555	1.75199	NA	NA	NA	NA	NA	NA
	PMA5G00248.1		NA	NA	NA	NA	NA	NA	-1.26261	NA	NA	NA	NA	NA	-1.56165	-1.5084	NA	NA
	PMA5G03354.1		NA	NA	NA	NA	NA	1.23113	NA	1.75515	NA	NA	NA	NA	NA	NA	NA	NA
	PMA5G04358.1		NA	NA	NA	NA	NA	NA	NA	NA	2.30125	NA	NA	NA	NA	NA	NA	NA
	PMA5G05077.1		NA	NA	NA	NA	NA	NA	NA	NA	NA	NA	NA	NA	NA	NA	NA	NA
	PMA5G05171.1		NA	NA	NA	NA	NA	NA	NA	NA	NA	NA	NA	NA	NA	NA	NA	NA
	PMA5G05929.1		NA	NA	NA	NA	NA	NA	NA	-2.5169	1.97746	NA	NA	NA	NA	NA	1.75645	NA
	PMA5G05930.1		NA	NA	NA	NA	NA	NA	NA	NA	1.54767	1.87773	NA	NA	1.62944	NA	NA	NA
	PMA6G00842.1		NA	1.33194	1.37676	NA	NA	1.19359	NA	1.15246	NA	NA	NA	NA	NA	NA	NA	NA
	PMA6G00865.1		NA	NA	NA	NA	NA	NA	NA	NA	NA	NA	NA	NA	-2.82193	NA	NA	NA
	PMA6G01766.1		NA	NA	NA	NA	NA	NA	NA	NA	NA	NA	NA	NA	NA	NA	NA	NA
	PMA6G03745.1		NA	NA	NA	NA	NA	NA	NA	-1.5443	NA	NA	NA	NA	NA	NA	NA	NA
	PMA6G05499.1		NA	NA	NA	NA	NA	NA	NA	NA	NA	NA	NA	NA	NA	NA	NA	NA
	PMA6G05574.1		NA	NA	NA	NA	NA	NA	NA	NA	NA	NA	NA	NA	NA	NA	NA	NA
	PMA7G00069.1		-1.14254	NA	NA	NA	NA	NA	NA	-1.00167	NA	NA	NA	NA	NA	NA	NA	NA
	PMA7G00239.1		NA	NA	NA	NA	NA	NA	NA	NA	NA	NA	NA	NA	NA	NA	NA	1.24633
	PMA7G00740.1		NA	NA	NA	NA	NA	NA	NA	NA	NA	-1.28291	NA	NA	NA	NA	NA	NA
	PMA7G01797.1		NA	NA	NA	NA	NA	NA	NA	NA	NA	NA	NA	NA	NA	NA	NA	NA
	PMA7G04028.1		NA	NA	NA	NA	NA	NA	NA	NA	NA	NA	NA	NA	NA	NA	NA	NA
	PMA7G05030.1		NA	NA	NA	NA	NA	NA	NA	NA	NA	NA	NA	NA	NA	NA	NA	NA
	PMA7G05633.1		NA	NA	NA	NA	NA	NA	NA	NA	NA	NA	NA	1.04664	NA	NA	NA	NA
	PMA7G05667.1		NA	NA	NA	NA	NA	NA	NA	NA	NA	NA	NA	NA	NA	NA	NA	NA
	PMA7G05781.1		NA	NA	NA	NA	NA	NA	NA	NA	NA	NA	NA	NA	NA	NA	NA	NA
	PMA7G06130.1		NA	NA	NA	NA	NA	NA	NA	NA	NA	NA	NA	NA	NA	NA	NA	NA
	PMB0G00209.1	PMA7G00739.1	NA	NA	NA	NA	NA	NA	NA	NA	NA	NA	NA	NA	NA	NA	NA	NA
	PMB0G00766.1	PMA1G01132.1	NA	NA	NA	NA	NA	NA	NA	NA	NA	-1.16179	NA	NA	NA	NA	NA	NA
	PMB0G02055.1	PMA1G00324.1	NA	NA	NA	NA	NA	NA	NA	NA	NA	NA	NA	NA	NA	NA	NA	NA
	PMB1G00014.1	PMA1G00020.1	NA	NA	NA	NA	NA	NA	NA	NA	NA	NA	NA	NA	NA	NA	NA	NA
	PMB1G00251.1	PMA1G00258.1	1.4885	NA	1.47613	NA	1.40287	2.54181	2.05407	3.99123	NA	4.72057	NA	NA	-4.5078	NA	3.87509	NA
	PMB1G00270.1	PMA1G00276.1	NA	NA	NA	NA	NA	NA	1.45636	NA	NA	NA	NA	NA	NA	NA	NA	NA
	PMB1G00536.1	PMA1G00877.1	-2.00903	-1.60291	NA	-1.98065	NA	NA	-2.3805	-3.44631	NA	NA	NA	NA	NA	NA	NA	NA
	PMB1G00614.1	PMA1G01094.1	NA	NA	NA	NA	NA	NA	NA	NA	NA	NA	NA	NA	2.0489	NA	NA	NA
	PMB1G00797.1	PMA1G01049.1	NA	NA	NA	NA	NA	NA	NA	NA	-1.34538	NA	-1.62024	-1.28223	-1.09524	NA	NA	-1.50693
	PMB1G01092.1	PMA1G01361.1	NA	NA	NA	NA	NA	NA	NA	NA	1.16302	NA	NA	NA	NA	NA	NA	NA
	PMB1G01294.1	PMA1G01547.1	NA	NA	NA	NA	NA	NA	NA	NA	NA	NA	NA	NA	1.09919	NA	NA	1.17782
	PMB1G01302.1	PMA1G01557.1	1.3762	NA	NA	NA	NA	NA	NA	NA	NA	NA	NA	NA	NA	NA	NA	NA
	PMB1G01698.1	PMA1G01982.1	NA	NA	NA	NA	NA	NA	NA	NA	1.63347	NA	NA	NA	NA	NA	NA	NA
	PMB2G01582.1	PMA2G01322.1	NA	NA	NA	NA	NA	NA	NA	NA	NA	NA	NA	NA	NA	NA	NA	NA
	PMB2G03122.1	PMA4G05173.1	NA	1.13994	1.35155	1.26753	NA	NA	2.13838	1.00522	NA	NA	NA	-1.06931	-2.0446	-1.73439	-1.54275	-1.61282
	PMB2G07377.1	PMA2G07089.1	-2.58393	NA	NA	NA	NA	NA	-1.84294	NA	NA	1.09517	1.04577	1.23592	NA	NA	NA	NA
	PMB3G00569.1	PMA3G00561.1	NA	NA	NA	NA	NA	NA	NA	NA	NA	NA	NA	NA	NA	NA	NA	NA
	PMB3G07056.1	PMA1G00189.1	NA	NA	NA	NA	NA	NA	NA	NA	-1.12228	NA	NA	NA	NA	NA	NA	NA
	PMB3G07487.1	PMA3G07492.1	NA	NA	NA	NA	NA	NA	NA	NA	NA	NA	NA	NA	NA	NA	NA	NA
	PMB4G00286.1	PMA4G00422.1	NA	NA	NA	NA	NA	NA	NA	NA	NA	NA	NA	NA	NA	NA	NA	NA
	PMB4G00757.1	PMA4G00773.1	NA	NA	NA	NA	NA	NA	NA	NA	1.2873	NA	NA	NA	NA	NA	NA	1.19609
	PMB4G01308.1	PMA4G01407.1	NA	NA	NA	NA	NA	NA	NA	NA	NA	NA	NA	NA	NA	NA	NA	NA
	PMB4G01413.1	PMA4G01491.1	NA	NA	NA	NA	NA	NA	1.68083	NA	NA	NA	1.22277	1.43414	1.33675	1.62332	2.01459	1.29165
	PMB4G01982.1	PMA4G01964.1	NA	NA	NA	NA	NA	NA	NA	NA	NA	NA	NA	NA	NA	NA	NA	NA
	PMB4G03725.1	PMA4G03670.1	NA	NA	NA	NA	NA	NA	NA	NA	NA	NA	NA	NA	NA	NA	NA	NA
	PMB4G05184.1	PMA5G01793.1	NA	NA	NA	NA	NA	NA	NA	NA	NA	NA	NA	NA	NA	NA	NA	NA
	PMB5G02101.1	PMA5G01967.1	NA	NA	NA	NA	NA	NA	NA	NA	NA	NA	NA	NA	NA	NA	NA	NA
	PMB5G02489.1	PMA5G02344.1	-3.62958	-2.1498	-1.66542	-1.50789	-2.51149	-1.88926	-2.87989	-2.00782	-1.41665	-3.07788	-2.4434	-3.23257	-3.79425	-4.11113	-3.91648	-3.40222
	PMB5G02713.1	PMA5G02557.1	NA	NA	NA	NA	NA	NA	-1.16784	NA	NA	NA	NA	NA	NA	NA	NA	NA
	PMB5G06099.1	PMA5G05767.1	NA	NA	NA	NA	NA	NA	NA	NA	1.53528	NA	NA	NA	NA	NA	NA	NA
	PMB5G06143.1	PMA5G05707.1	NA	NA	NA	NA	NA	NA	NA	NA	NA	NA	NA	NA	NA	NA	NA	NA
	PMB6G00340.1	PMA6G00368.1	NA	NA	NA	NA	NA	NA	NA	NA	NA	NA	NA	NA	NA	NA	NA	NA
	PMB6G01694.1	PMA6G01641.1	NA	-1.16962	NA	NA	NA	NA	NA	NA	NA	NA	1.10949	NA	NA	NA	NA	NA
	PMB6G02019.1	PMA6G02634.1	NA	NA	NA	NA	NA	NA	1.0237	NA	NA	NA	NA	NA	-1.30271	NA	NA	NA
	PMB6G05510.1	PMA1G06210.1	NA	NA	NA	NA	2.41282	NA	NA	NA	NA	NA	NA	NA	1.95265	1.95983	2.43538	2.08396
	PMB6G05634.1	PMA1G06076.1	1.7021	NA	NA	NA	NA	NA	NA	NA	NA	NA	NA	NA	-1.89534	NA	-1.82803	-2.50272
	PMB6G06147.1	PMA6G05465.1	NA	NA	NA	NA	NA	NA	NA	NA	NA	NA	NA	NA	NA	NA	NA	NA
	PMB6G07479.1	PMA6G06778.1	NA	NA	NA	NA	NA	NA	NA	-1.2387	NA	NA	NA	NA	NA	NA	NA	NA
	PMB7G00734.1	PMA7G00732.1	NA	NA	NA	NA	NA	NA	NA	NA	NA	NA	NA	NA	NA	1.00366	NA	NA
	PMB7G01895.1	PMA3G01400.1	NA	NA	NA	NA	NA	NA	1.19235	NA	NA	NA	NA	NA	NA	NA	NA	NA
	PMB7G03653.1	PMA7G03117.1	NA	NA	NA	NA	-1.39518	NA	NA	-1.54436	NA	NA	NA	NA	-1.17619	NA	NA	NA
	PMB7G04122.1	PMA7G03740.1	NA	NA	NA	NA	NA	NA	NA	NA	NA	NA	NA	NA	NA	NA	-1.74779	NA
	PMB7G04336.1	PMA7G04043.1	NA	NA	NA	NA	NA	NA	NA	NA	NA	NA	NA	NA	NA	1.16001	NA	NA
	PMB7G06053.1	PMA4G03672.1	NA	NA	NA	NA	NA	NA	NA	NA	NA	NA	NA	NA	NA	NA	NA	NA
	PMB7G07316.1	PMA1G01085.1	NA	NA	NA	NA	NA	NA	NA	NA	NA	NA	NA	NA	NA	NA	NA	NA
	PMC1G00035.1	PMA1G00501.1	NA	NA	NA	NA	NA	NA	NA	NA	NA	NA	NA	NA	NA	NA	NA	NA
	PMC1G00045.1	PMA1G00503.1	NA	NA	NA	NA	NA	NA	NA	NA	1.58078	1.10809	NA	NA	NA	NA	NA	NA
	PMC1G00345.1	PMA7G06771.1	NA	NA	NA	NA	NA	NA	NA	NA	NA	NA	NA	NA	NA	NA	NA	NA
	PMC1G00356.1	PMA1G01070.1	NA	NA	NA	NA	NA	NA	NA	NA	NA	NA	NA	NA	NA	NA	NA	NA
	PMC1G00390.1	PMA1G01131.1	NA	-2.00907	NA	-1.86841	-2.04103	-3.24978	-2.84386	-2.36257	NA	NA	NA	NA	NA	NA	NA	NA
	PMC1G00550.1	PMA1G01299.1	NA	NA	NA	NA	NA	NA	NA	NA	NA	NA	NA	NA	NA	NA	NA	NA
	PMC1G01675.1	PMA1G02464.1	NA	NA	NA	NA	NA	NA	NA	NA	NA	NA	NA	NA	NA	NA	NA	NA
	PMC1G04824.1	PMA1G05689.1	3.6752	NA	NA	NA	NA	NA	NA	NA	NA	NA	NA	1.15271	NA	1.16966	NA	1.20828
	PMC1G05224.1	PMA1G06101.1	NA	NA	NA	NA	NA	NA	NA	NA	NA	NA	NA	NA	-1.2461	NA	NA	NA
	PMC1G05740.1	PMA1G06627.1	NA	NA	NA	NA	NA	NA	NA	NA	NA	NA	NA	NA	NA	NA	NA	NA
	PMC1G06190.1	PMA1G07100.1	NA	NA	NA	NA	NA	NA	NA	NA	NA	NA	NA	NA	NA	NA	NA	NA
	PMC1G06578.1	PMA1G07510.1	NA	NA	NA	NA	NA	NA	NA	NA	NA	NA	NA	NA	NA	NA	NA	NA
	PMC2G00349.1	PMA2G00618.1	NA	NA	NA	NA	NA	NA	NA	NA	NA	NA	NA	NA	NA	NA	NA	NA
	PMC2G00681.1	PMA2G00953.1	NA	NA	NA	NA	NA	NA	NA	NA	NA	NA	NA	NA	NA	NA	NA	NA
	PMC2G00845.1	PMA2G01111.1	NA	NA	NA	NA	NA	NA	NA	NA	NA	NA	NA	NA	NA	NA	NA	NA
	PMC2G00846.1	PMA2G01112.1	NA	NA	NA	NA	NA	NA	NA	NA	NA	NA	NA	NA	NA	NA	NA	NA
	PMC2G01842.1	PMA2G00401.1	NA	NA	NA	NA	NA	NA	-2.58514	NA	NA	1.21435	-1.33999	-1.52619	NA	NA	-1.46205	NA
	PMC2G02000.1	PMA5G00178.1	NA	NA	NA	NA	NA	NA	NA	NA	NA	-4.32446	NA	NA	NA	NA	NA	NA
	PMC2G04999.1	PMA2G03927.1	NA	NA	NA	NA	NA	NA	NA	1.18833	NA	NA	NA	NA	NA	NA	NA	NA
	PMC2G05107.1	PMA2G04039.1	NA	NA	NA	NA	NA	NA	NA	NA	NA	1.73942	NA	NA	NA	NA	NA	NA
	PMC2G07356.1	PMA2G05925.1	NA	NA	NA	NA	NA	NA	NA	NA	NA	NA	NA	NA	NA	NA	NA	NA
	PMC2G08617.1	PMA2G07210.1	NA	NA	NA	NA	NA	NA	NA	NA	1.95639	NA	NA	1.58337	1.53292	1.06462	1.99758	2.21153
	PMC3G00422.1	PMA3G00426.1	NA	NA	NA	NA	NA	NA	-2.95636	-1.24891	NA	NA	NA	NA	NA	NA	NA	NA
	PMC3G01805.1	PMA3G01808.1	NA	NA	NA	NA	NA	NA	NA	NA	NA	-1.15336	NA	NA	-1.98848	-1.05318	NA	NA
	PMC3G06603.1	PMA3G06349.1	-1.42531	-1.49859	NA	NA	NA	NA	-1.89589	NA	2.35594	2.18136	1.46366	2.10177	NA	NA	NA	NA
	PMC3G08426.1	PMA3G08111.1	NA	NA	NA	NA	-1.57434	NA	NA	NA	NA	-4.20836	NA	-2.21998	-3.44843	NA	-2.70882	NA
	PMC4G01670.1	PMA4G02168.1	NA	NA	NA	NA	NA	NA	NA	NA	NA	NA	NA	NA	NA	NA	NA	NA
	PMC4G02232.1	PMA4G02442.1	NA	NA	NA	NA	NA	NA	NA	NA	NA	NA	NA	NA	NA	NA	NA	NA
	PMC4G02615.1	PMA4G02865.1	-1.35468	NA	NA	NA	NA	NA	-1.1762	NA	NA	NA	NA	NA	NA	-1.34609	NA	-2.23191
	PMC4G04652.1	PMA4G04978.1	NA	NA	NA	NA	NA	NA	NA	NA	NA	NA	NA	NA	NA	NA	NA	NA
	PMC4G04840.1	PMA4G05157.1	NA	NA	NA	NA	NA	NA	NA	NA	NA	NA	NA	NA	NA	NA	NA	NA
	PMC4G04855.1	PMA4G05170.1	NA	NA	NA	NA	NA	NA	NA	NA	NA	-1.52114	NA	NA	NA	NA	NA	NA
	PMC4G05532.1	PMA4G05835.1	NA	NA	NA	NA	NA	NA	NA	NA	NA	NA	NA	NA	NA	NA	NA	NA
	PMC5G02346.1	PMA1G04402.1	NA	NA	NA	NA	NA	NA	NA	NA	NA	NA	NA	NA	NA	NA	NA	NA
	PMC5G05847.1	PMA2G00161.1	NA	NA	NA	NA	NA	NA	NA	NA	NA	NA	NA	NA	NA	NA	NA	NA
	PMC6G00899.1	PMA6G00863.1	NA	NA	NA	NA	NA	NA	NA	NA	NA	NA	NA	NA	NA	NA	NA	NA
	PMC6G00924.1	PMA6G00901.1	NA	NA	NA	NA	NA	1.91148	3.29163	2.80582	NA	NA	NA	NA	NA	NA	NA	NA
	PMC6G01513.1	PMA6G01491.1	NA	NA	NA	NA	NA	NA	NA	NA	NA	NA	NA	NA	NA	NA	NA	NA
	PMC6G01756.1	PMA6G01638.1	NA	NA	NA	NA	NA	NA	NA	NA	NA	NA	NA	NA	1.19076	NA	NA	NA
	PMC6G04585.1	PMA6G04539.1	NA	NA	NA	NA	NA	NA	NA	NA	NA	NA	NA	NA	NA	NA	NA	NA
	PMC7G01875.1	PMA7G02286.1	NA	NA	NA	NA	NA	NA	NA	-2.24555	2.12157	NA	NA	NA	-1.31679	-1.3502	NA	NA
	PMC7G02563.1	PMA7G02963.1	-1.32463	NA	NA	NA	NA	NA	-1.07996	NA	NA	-1.5793	NA	NA	-1.69043	-1.60019	NA	-1.70588
	PMC7G02853.1	PMA7G03385.1	NA	NA	NA	NA	NA	NA	NA	-2.36268	NA	NA	NA	NA	NA	NA	1.82852	NA
	PMC7G03491.1	PMA7G03738.1	NA	NA	NA	NA	NA	NA	NA	NA	NA	NA	NA	NA	NA	NA	NA	NA
	PMC7G05532.1	PMA7G06781.1	NA	NA	NA	NA	NA	NA	NA	NA	NA	NA	NA	NA	NA	NA	NA	-1.21497
	PMC7G05881.1	PMA3G04464.1	NA	NA	NA	NA	NA	NA	NA	NA	NA	NA	NA	NA	NA	NA	NA	NA
	PMC7G07048.1	PMA7G06142.1	NA	NA	NA	NA	NA	NA	1.33485	NA	NA	NA	NA	NA	NA	NA	NA	NA
	PMD1G00064.1	PMA1G00438.1	-1.09027	NA	NA	NA	NA	NA	NA	NA	NA	NA	NA	NA	NA	NA	NA	NA
	PMD1G00369.1	PMA1G00346.1	NA	NA	NA	NA	NA	NA	NA	NA	NA	NA	NA	NA	NA	NA	NA	NA
	PMD1G00954.1	PMA1G01224.1	NA	NA	NA	NA	NA	NA	NA	NA	NA	NA	NA	NA	-1.5593	-1.68297	NA	-1.02599
	PMD1G01128.1	PMA1G00270.1	NA	NA	NA	NA	NA	NA	NA	NA	NA	NA	NA	NA	NA	NA	NA	2.89157
	PMD1G01356.1	PMA7G07000.1	NA	NA	NA	NA	NA	NA	NA	NA	NA	NA	NA	NA	NA	NA	NA	NA
	PMD1G01417.1	PMA1G01554.1	NA	-1.87066	-1.46045	NA	-2.18792	NA	NA	NA	NA	NA	NA	NA	NA	NA	NA	NA
	PMD1G01937.1	PMA1G01962.1	NA	NA	NA	NA	NA	NA	NA	NA	NA	NA	NA	NA	NA	NA	NA	NA
	PMD1G05813.1	PMA1G05653.1	3.23636	2.09073	2.65713	4.01394	2.34523	1.93049	NA	3.43218	NA	NA	NA	NA	NA	NA	NA	NA
	PMD2G03102.1	PMA2G02622.1	NA	NA	NA	NA	NA	NA	NA	NA	NA	NA	NA	NA	NA	NA	NA	NA
	PMD2G07308.1	PMA2G06791.1	NA	NA	NA	NA	NA	NA	NA	NA	NA	NA	NA	NA	-3.03513	-1.75963	-1.83308	NA
	PMD3G08406.1	PMA3G07865.1	NA	NA	NA	NA	NA	NA	NA	NA	NA	NA	NA	NA	NA	NA	NA	NA
	PMD4G00214.1	PMA4G00084.1	NA	NA	NA	NA	NA	NA	NA	NA	NA	NA	NA	NA	NA	NA	NA	NA
	PMD4G00879.1	PMA4G01734.1	NA	NA	NA	NA	NA	NA	NA	NA	NA	NA	NA	NA	-1.31185	NA	NA	NA
	PMD4G00975.1	PMA4G00725.1	NA	NA	NA	NA	NA	NA	NA	NA	NA	NA	NA	1.62145	NA	NA	NA	NA
	PMD4G01467.1	PMA4G01693.1	NA	NA	NA	NA	NA	NA	NA	NA	NA	NA	NA	NA	NA	NA	NA	NA
	PMD4G01736.1	PMA4G01508.1	NA	NA	NA	NA	NA	NA	NA	NA	1.02121	NA	NA	NA	1.40478	1.1069	NA	NA
	PMD4G01885.1	PMA4G01611.1	NA	-1.9461	NA	NA	NA	NA	-2.1898	NA	NA	NA	1.09036	1.00075	NA	1.60489	1.52606	1.53262
	PMD4G03339.1	PMA4G03389.1	NA	NA	NA	NA	NA	NA	NA	NA	NA	NA	NA	NA	NA	NA	NA	NA
	PMD4G03505.1	PMA4G03567.1	NA	NA	NA	NA	NA	NA	NA	NA	-1.53244	-1.43414	-1.24063	-1.48155	-1.83362	-2.13356	-1.48434	-1.39792
	PMD4G05845.1	PMA4G05858.1	NA	NA	NA	NA	NA	NA	NA	NA	NA	NA	NA	NA	NA	NA	NA	NA
	PMD5G00276.1	PMA5G00228.1	NA	NA	NA	NA	NA	NA	NA	NA	NA	NA	NA	NA	NA	NA	NA	NA
	PMD5G00480.1	PMA5G00442.1	NA	NA	NA	NA	NA	NA	NA	NA	NA	NA	NA	NA	NA	NA	NA	NA
	PMD6G01955.1	PMA6G01900.1	NA	NA	NA	NA	NA	NA	NA	NA	NA	NA	NA	NA	NA	NA	NA	NA
	PMD7G01529.1	PMA7G01508.1	NA	NA	NA	NA	NA	NA	NA	NA	NA	NA	NA	NA	NA	NA	NA	NA
	PMD7G04099.1	PMA7G03839.1	NA	NA	NA	NA	1.15197	NA	NA	NA	NA	NA	NA	NA	NA	NA	NA	NA
	PMD7G06226.1	PMA7G05774.1	NA	NA	NA	NA	NA	NA	1.64084	NA	NA	-1.05288	NA	NA	NA	NA	NA	NA
	PMD7G07171.1	PMA7G06716.1	NA	NA	NA	NA	NA	NA	NA	NA	-2.68243	-3.44556	-4.6103	-5.36026	-5.21323	-7.20999	-4.14655	-3.80291
	PMD7G07173.1	PMA7G06720.1	NA	NA	NA	NA	NA	NA	NA	NA	-2.53055	-2.78161	-3.29106	-4.12027	-5.53196	-4.65705	-2.44583	-1.88601
	PMD7G07501.1	PMA7G06968.1	1.13195	1.40204	1.31637	1.00685	NA	1.72956	1.65168	NA	1.25347	1.61609	1.92054	1.47869	1.53934	1.30379	1.23768	NA
	PMF1G00011.1	PMA1G00022.1	NA	NA	NA	NA	NA	NA	NA	NA	NA	NA	NA	NA	NA	NA	NA	NA
	PMF1G00051.1	PMA4G00631.1	NA	NA	NA	NA	NA	NA	NA	NA	NA	NA	NA	NA	NA	NA	NA	NA
	PMF1G00052.1	PMA1G00326.1	NA	NA	NA	NA	NA	NA	NA	NA	NA	NA	NA	NA	NA	NA	NA	NA
	PMF1G00310.1	PMA1G00265.1	-1.66458	-2.23362	NA	NA	-2.61574	NA	NA	-2.78218	NA	-1.98082	-1.77065	-1.57798	-2.29855	-2.20437	-1.55527	-1.07217
	PMF1G00328.1	PMA1G00291.1	NA	NA	NA	NA	NA	NA	NA	NA	-1.3461	NA	NA	NA	-1.43313	NA	NA	NA
	PMF1G00381.1	PMA1G00353.1	NA	NA	NA	NA	NA	NA	NA	NA	NA	NA	NA	NA	NA	NA	NA	NA
	PMF1G01390.1	PMA2G01096.1	NA	NA	NA	NA	NA	NA	NA	NA	NA	NA	NA	NA	NA	NA	NA	NA
	PMF2G01294.1	PMA2G00914.1	NA	NA	NA	NA	NA	NA	NA	NA	NA	2.26445	1.9032	NA	1.34902	3.65159	1.96737	NA
	PMF2G04927.1	PMA2G04677.1	NA	NA	NA	NA	NA	NA	NA	NA	NA	NA	NA	NA	NA	NA	NA	NA
	PMF2G06008.1	PMA2G05727.1	NA	NA	NA	NA	NA	NA	NA	NA	NA	NA	NA	NA	-1.06866	NA	NA	NA
	PMF3G02034.1	PMA3G02056.1	NA	NA	NA	NA	NA	NA	-1.79195	-1.34994	NA	NA	NA	NA	NA	NA	NA	NA
	PMF3G02964.1	PMA3G03026.1	-3.89055	-2.70824	-5.3224	-3.11564	-5.53448	-6.77733	-2.5799	-7.63114	NA	NA	NA	NA	NA	NA	NA	NA
	PMF3G03868.1	PMA4G05838.1	NA	NA	NA	NA	NA	NA	NA	NA	NA	NA	NA	NA	NA	NA	NA	NA
	PMF3G08098.1	PMA4G05833.1	NA	NA	NA	NA	NA	NA	NA	NA	NA	NA	NA	NA	NA	NA	NA	NA
	PMF4G00842.1	PMA1G07596.1	NA	NA	NA	NA	NA	NA	NA	NA	NA	NA	NA	NA	NA	NA	NA	NA
	PMF4G01578.1	PMA4G01449.1	NA	NA	NA	NA	NA	NA	NA	NA	NA	-1.3788	NA	-1.14712	-2.00946	-2.51094	-2.05483	-1.37881
	PMF4G01663.1	PMA4G00896.1	NA	NA	NA	NA	NA	NA	NA	NA	NA	NA	NA	NA	NA	NA	NA	NA
	PMF4G01664.1	PMA4G01511.1	NA	NA	NA	NA	NA	NA	NA	NA	NA	NA	NA	NA	1.61598	NA	NA	NA
	PMF4G02154.1	PMA4G01963.1	NA	NA	NA	NA	NA	NA	2.78083	3.5564	NA	NA	NA	NA	NA	NA	NA	NA
	PMF4G02458.1	PMA4G02561.1	NA	NA	NA	NA	NA	NA	NA	NA	NA	NA	NA	NA	NA	NA	NA	NA
	PMF4G03480.1	PMA4G02846.1	NA	NA	NA	NA	NA	NA	NA	1.06166	NA	NA	NA	NA	NA	NA	NA	NA
	PMF4G04463.1	PMA4G03811.1	NA	NA	NA	NA	NA	NA	NA	-1.13851	NA	NA	NA	NA	NA	NA	NA	NA
	PMF4G06315.1	PMA4G05561.1	NA	NA	NA	NA	NA	NA	NA	NA	NA	NA	NA	NA	NA	NA	NA	NA
	PMF5G01937.1	PMA5G01850.1	NA	NA	NA	NA	NA	NA	NA	NA	NA	NA	NA	NA	NA	NA	NA	NA
	PMF7G06778.1	PMA7G06212.1	-1.06588	NA	NA	NA	NA	NA	NA	NA	NA	1.0684	NA	NA	1.56783	NA	NA	1.11111
	PMH1G00182.1	PMA1G00210.1	NA	NA	NA	NA	NA	NA	NA	NA	NA	-1.13101	NA	NA	-1.01949	NA	NA	NA
	PMH1G00282.1	PMA1G00315.1	NA	NA	-1.42811	-1.15474	-1.53915	-1.24824	NA	NA	NA	NA	-1.68291	NA	NA	NA	NA	NA
	PMH1G00409.1	PMA4G01665.1	NA	NA	NA	NA	NA	NA	NA	NA	NA	NA	NA	NA	NA	NA	NA	NA
	PMH1G00463.1	PMA1G00592.1	NA	NA	NA	NA	NA	NA	NA	NA	NA	NA	NA	1.1632	1.60214	1.17431	NA	1.23832
	PMH1G00550.1	PMA1G00969.1	NA	NA	NA	NA	NA	NA	NA	NA	NA	NA	NA	NA	NA	NA	NA	NA
	PMH1G00615.1	PMA1G01067.1	NA	NA	NA	NA	NA	NA	NA	NA	NA	NA	NA	NA	NA	NA	NA	NA
	PMH1G00735.1	PMA1G01267.1	NA	NA	NA	NA	NA	NA	NA	NA	NA	NA	NA	NA	NA	NA	NA	NA
	PMH1G02339.1	PMA1G04232.1	NA	NA	NA	NA	NA	NA	NA	NA	NA	NA	NA	NA	NA	NA	NA	NA
	PMH1G03315.1	PMA1G05662.1	NA	NA	NA	NA	NA	NA	NA	5.75526	NA	-1.43639	NA	NA	-1.29425	-1.58693	NA	NA
	PMH2G03117.1	PMA2G04941.1	NA	NA	NA	NA	NA	NA	4.65148	NA	NA	NA	NA	NA	NA	NA	NA	NA
	PMH4G00105.1	PMA4G00330.1	NA	NA	NA	NA	NA	NA	NA	NA	NA	NA	NA	NA	NA	NA	NA	NA
	PMH4G00180.1	PMA7G06966.1	NA	NA	NA	NA	NA	NA	NA	NA	1.36343	NA	NA	NA	NA	NA	NA	NA
	PMH4G00331.1	PMA1G00322.1	NA	NA	NA	NA	NA	1.01038	NA	NA	NA	NA	NA	NA	NA	NA	NA	NA
	PMH4G00603.1	PMA4G02132.1	NA	NA	NA	NA	NA	NA	NA	NA	NA	NA	NA	NA	NA	NA	NA	NA
	PMH4G01504.1	PMA4G02169.1	NA	NA	NA	NA	NA	NA	NA	NA	NA	NA	NA	NA	NA	-4.05992	NA	NA
	PMH4G01668.1	PMA4G00082.1	NA	-1.8598	NA	NA	NA	NA	NA	NA	NA	NA	NA	NA	-2.38454	-3.42359	NA	NA
	PMH4G03533.1	PMA4G05540.1	NA	NA	NA	NA	NA	-1.52796	NA	NA	NA	-1.2573	-1.59283	NA	NA	NA	NA	NA
	PMH4G03710.1	PMA4G05851.1	NA	NA	NA	NA	NA	NA	NA	NA	NA	NA	NA	NA	1.33027	NA	NA	NA
	PMH5G03864.1	PMA5G04807.1	NA	NA	NA	NA	NA	NA	NA	NA	NA	NA	NA	NA	NA	NA	NA	NA
	PMH5G04371.1	PMA5G05719.1	NA	NA	NA	NA	NA	-1.06493	NA	NA	NA	NA	NA	NA	NA	NA	NA	NA
	PMH6G02175.1	PMA1G02335.1	NA	NA	NA	NA	NA	NA	NA	NA	NA	NA	NA	NA	NA	NA	NA	NA
	PMH7G00105.1	PMA7G00092.1	NA	NA	NA	NA	NA	NA	NA	NA	NA	NA	NA	NA	NA	NA	NA	NA
	PMH7G00723.1	PMA7G00856.1	NA	NA	NA	NA	NA	NA	NA	NA	NA	NA	NA	NA	NA	NA	NA	NA
	PMI1G00027.1	PMA2G05529.1	NA	-1.06095	NA	NA	NA	NA	NA	NA	-1.97259	NA	NA	NA	NA	NA	1.03787	NA
	PMI1G00148.1	PMA3G00658.1	NA	NA	NA	NA	NA	NA	-1.39922	NA	NA	NA	NA	NA	NA	NA	NA	NA
	PMI1G00207.1	PMA1G01371.1	NA	NA	NA	NA	NA	NA	NA	NA	NA	NA	NA	NA	NA	NA	NA	NA
	PMI1G00711.1	PMA1G01336.1	NA	NA	NA	1.93285	NA	NA	NA	NA	2.12132	1.05378	NA	NA	1.06554	NA	1.85174	1.57506
	PMI1G04685.1	PMA1G01514.1	NA	NA	NA	NA	NA	NA	NA	NA	-6.16234	-6.65697	-6.0627	-7.92204	NA	-3.49422	-6.26899	-3.58257
	PMI1G04896.1	PMA1G07687.1	NA	NA	NA	NA	NA	NA	NA	NA	NA	NA	NA	NA	NA	NA	NA	NA
	PMI2G00884.1	PMA2G00915.1	NA	NA	NA	4.25935	NA	3.93627	NA	NA	NA	NA	NA	NA	NA	NA	NA	NA
	PMI2G02273.1	PMA2G03066.1	NA	NA	NA	NA	1.78295	NA	2.41802	1.84719	NA	NA	NA	NA	NA	NA	NA	1.53822
	PMI3G00143.1	PMA3G00151.1	NA	NA	NA	NA	NA	NA	NA	NA	NA	NA	NA	NA	NA	NA	-5.43603	NA
	PMI3G02702.1	PMA3G03840.1	NA	NA	NA	NA	NA	NA	NA	NA	NA	NA	NA	NA	NA	NA	NA	NA
	PMI3G02875.1	PMA2G01237.1	NA	NA	NA	NA	NA	NA	NA	NA	NA	NA	NA	NA	NA	NA	NA	NA
	PMI4G01267.1	PMA4G01697.1	NA	NA	NA	NA	NA	NA	NA	NA	NA	NA	NA	NA	NA	NA	NA	NA
	PMI4G02160.1	PMA4G02899.1	NA	NA	NA	NA	NA	NA	NA	NA	NA	NA	NA	NA	NA	NA	NA	NA
	PMI4G03762.1	PMA4G05169.1	NA	NA	NA	NA	NA	NA	NA	NA	NA	-1.18186	NA	NA	NA	NA	NA	NA
	PMI7G00163.1	PMA7G00179.1	NA	NA	NA	NA	NA	NA	NA	NA	NA	NA	NA	NA	NA	NA	NA	NA
	PMI7G00871.1	PMA7G01039.1	NA	NA	NA	NA	NA	NA	NA	NA	NA	NA	NA	NA	NA	NA	NA	NA
	PMI7G02757.1	PMA7G03744.1	NA	NA	NA	NA	NA	NA	NA	NA	-2.61185	-1.84569	-1.45362	-1.19883	-1.8246	-1.13266	-1.68257	-1.00347
	PMI7G03476.1	PMA7G05116.1	NA	NA	NA	NA	NA	NA	NA	NA	NA	NA	NA	NA	NA	NA	NA	NA
	PMI7G03784.1	PMA7G05635.1	NA	NA	NA	NA	NA	NA	NA	NA	NA	NA	NA	NA	NA	NA	NA	NA
	PMI7G03788.1	PMA7G05639.1	NA	NA	NA	NA	NA	NA	NA	-1.40652	1.14785	1.27189	NA	NA	NA	NA	NA	NA
	PMI7G04654.1	PMA7G06926.1	NA	NA	NA	NA	NA	NA	NA	NA	NA	-1.069	NA	NA	NA	NA	NA	NA
	PMJ0G00743.1	PMA1G00867.1	NA	NA	NA	NA	NA	NA	NA	NA	1.57822	NA	NA	NA	NA	NA	NA	NA
	PMJ1G00392.1	PMA1G00015.1	NA	NA	NA	NA	NA	NA	NA	NA	NA	NA	NA	NA	NA	NA	NA	NA
	PMJ1G00486.1	PMA1G01054.1	NA	NA	NA	NA	NA	NA	NA	NA	NA	NA	NA	NA	NA	NA	NA	NA
	PMJ1G00506.1	PMA1G01083.1	NA	NA	NA	NA	NA	1.88354	NA	2.07565	2.38761	NA	NA	1.90748	NA	NA	NA	NA
	PMJ1G01817.1	PMA1G02841.1	NA	NA	NA	NA	NA	NA	NA	NA	NA	NA	NA	NA	NA	NA	NA	NA
	PMJ1G04849.1	PMA1G07433.1	-2.27447	-1.45649	NA	NA	-1.60467	NA	-1.85702	-1.70674	NA	NA	NA	NA	NA	NA	NA	NA
	PMJ4G00220.1	PMA1G00327.1	NA	NA	NA	NA	NA	NA	NA	NA	NA	NA	NA	NA	NA	NA	NA	NA
	PMJ4G00406.1	PMA4G00827.1	NA	NA	NA	NA	NA	NA	NA	NA	NA	NA	NA	NA	NA	NA	NA	NA
	PMJ4G00479.1	PMA7G00360.1	NA	NA	NA	NA	1.09062	NA	1.36983	NA	NA	NA	NA	NA	NA	1.51501	NA	NA
	PMJ4G01128.1	PMA4G01405.1	NA	NA	NA	NA	NA	NA	NA	NA	NA	NA	NA	NA	NA	NA	NA	NA
	PMJ4G02901.1	PMA4G04215.1	1.47996	NA	NA	NA	NA	NA	NA	-1.03328	3.38217	1.93518	1.31524	1.48345	NA	NA	NA	NA
	PMJ4G03912.1	PMA4G06128.1	NA	NA	NA	NA	NA	NA	NA	NA	NA	NA	NA	NA	NA	NA	NA	NA
	PMJ4G03913.1	PMA3G03310.1	NA	NA	NA	NA	NA	NA	NA	NA	NA	NA	NA	NA	NA	NA	NA	NA
	PMJ6G00430.1	PMA4G01521.1	NA	NA	NA	NA	NA	NA	NA	NA	NA	-1.19422	NA	NA	NA	NA	NA	NA
	PMJ6G00738.1	PMA6G00864.1	NA	NA	NA	NA	NA	NA	NA	NA	-1.77146	NA	NA	NA	NA	NA	NA	NA
	PMJ6G01493.1	PMA6G01851.1	NA	NA	NA	NA	NA	NA	-1.52204	-1.89472	NA	NA	-1.25221	NA	-1.00255	NA	-1.68961	-1.00527
	PMJ6G01903.1	PMA6G02863.1	NA	NA	NA	NA	NA	NA	NA	NA	NA	2.60343	1.69848	1.97258	3.1098	1.40415	NA	NA
	PMJ6G01904.1	PMA6G02862.1	NA	NA	NA	NA	NA	NA	NA	NA	NA	NA	NA	NA	NA	NA	NA	NA
	PMJ7G00968.1	PMA7G01131.1	NA	NA	NA	NA	NA	NA	NA	NA	NA	NA	NA	NA	NA	NA	NA	NA
	PMJ7G04294.1	PMA7G06132.1	NA	NA	NA	NA	NA	NA	NA	NA	2.22221	NA	NA	NA	NA	NA	NA	NA
	PMK1G00628.1	PMA1G01154.1	NA	NA	NA	NA	NA	NA	NA	NA	NA	NA	NA	NA	NA	NA	NA	NA
	PMK1G03245.1	PMA1G05643.1	NA	NA	NA	NA	NA	NA	NA	NA	NA	-1.69781	NA	-1.19559	-1.31104	-1.26643	NA	NA
	PMK3G01353.1	PMA3G01597.1	NA	NA	NA	NA	NA	NA	NA	NA	NA	NA	NA	NA	-3.97282	NA	NA	NA
	PMK4G00121.1	PMA1G01126.1	NA	NA	NA	NA	NA	NA	NA	NA	NA	NA	NA	NA	NA	NA	NA	NA
	PMK4G00250.1	PMA4G00515.1	NA	NA	NA	NA	NA	NA	-1.45914	NA	NA	NA	NA	NA	NA	NA	NA	NA
	PMK5G01834.1	PMA5G02067.1	NA	-1.40999	-2.09279	-1.33705	NA	NA	-1.12623	NA	NA	NA	NA	NA	-1.0324	NA	NA	NA
	PMK5G03183.1	PMA5G03830.1	NA	NA	NA	NA	NA	NA	NA	NA	NA	NA	NA	-2.63123	NA	NA	NA	NA
	PMK5G03590.1	PMA5G04283.1	NA	NA	NA	NA	NA	NA	NA	NA	NA	NA	NA	NA	-1.06641	NA	-1.24796	-1.77306
	PMK5G04528.1	PMA6G06890.1	NA	NA	NA	NA	NA	NA	NA	NA	NA	NA	NA	NA	NA	NA	NA	NA
	PMK7G02626.1	PMA7G03524.1	NA	NA	NA	NA	NA	NA	NA	NA	NA	NA	NA	1.01288	1.13045	NA	1.04385	NA
	PMK7G03461.1	PMA1G03165.1	NA	-1.71866	NA	NA	NA	NA	NA	NA	NA	NA	NA	NA	NA	1.15751	NA	NA
ABC transporters	PMA2G05360.1		NA	NA	NA	NA	NA	NA	NA	NA	NA	NA	NA	NA	-1.1558	-1.13677	NA	NA
	PMA3G04481.1		NA	NA	NA	NA	NA	NA	NA	NA	NA	NA	NA	NA	NA	NA	NA	NA
	PMA5G04498.1		NA	NA	NA	NA	NA	NA	NA	NA	NA	NA	NA	NA	NA	NA	NA	NA
	PMA5G04499.1		NA	NA	NA	NA	NA	NA	NA	NA	NA	NA	NA	NA	NA	NA	NA	NA
	PMA6G03630.1		2.62028	NA	NA	NA	NA	NA	NA	NA	NA	NA	NA	NA	NA	NA	NA	NA
	PMA7G03840.1		NA	NA	NA	NA	NA	NA	NA	NA	NA	NA	NA	NA	NA	NA	NA	NA
	PMB2G00980.1	PMA2G00764.1	NA	NA	NA	NA	NA	NA	NA	NA	NA	NA	NA	NA	NA	NA	NA	NA
	PMB4G03500.1	PMA4G03442.1	NA	NA	NA	NA	NA	NA	NA	NA	NA	NA	NA	NA	NA	NA	NA	NA
	PMB5G03430.1	PMA5G03254.1	NA	NA	NA	NA	NA	NA	NA	NA	NA	-1.02768	NA	NA	NA	NA	NA	NA
	PMC1G02000.1	PMA1G02805.1	NA	NA	NA	NA	NA	NA	NA	NA	NA	NA	NA	NA	-1.33097	NA	NA	NA
	PMD5G05506.1	PMA5G05401.1	NA	NA	NA	NA	NA	NA	NA	NA	NA	NA	NA	NA	NA	NA	NA	NA
	PMD6G02480.1	PMA5G03744.1	NA	NA	NA	NA	NA	NA	NA	NA	NA	NA	NA	NA	NA	NA	NA	NA
	PMD6G04135.1	PMA6G04047.1	NA	NA	NA	NA	NA	NA	NA	NA	1.57773	NA	NA	NA	NA	NA	NA	NA
	PMD7G05231.1	PMA7G04883.1	NA	NA	NA	NA	NA	NA	NA	NA	NA	NA	NA	NA	NA	NA	NA	NA
	PME2G03116.1	PMA2G03270.1	NA	NA	NA	NA	NA	NA	NA	NA	NA	NA	NA	NA	NA	NA	NA	NA
	PME4G00102.1	PMA4G02499.1	-1.13422	NA	NA	NA	NA	NA	NA	NA	NA	NA	NA	NA	NA	NA	NA	NA
	PMF4G03852.1	PMA4G03233.1	NA	NA	NA	NA	NA	NA	NA	NA	NA	NA	NA	NA	NA	NA	NA	NA
	PMF6G03904.1	PMA6G03559.1	NA	NA	NA	NA	NA	NA	NA	NA	NA	NA	NA	NA	NA	NA	NA	NA
	PMF6G04874.1	PMA6G04556.1	NA	NA	NA	NA	NA	NA	NA	NA	NA	-2.27828	-2.30151	-1.4918	-3.16365	-1.94099	NA	NA
	PMH1G04471.1	PMA1G07170.1	NA	NA	NA	NA	NA	NA	NA	NA	NA	NA	NA	NA	NA	NA	NA	NA
	PMJ6G02239.1	PMA6G03567.1	NA	NA	NA	NA	NA	NA	-1.76664	NA	NA	-1.7789	-1.25889	-1.17841	-2.52587	-2.13306	-1.74504	NA
	PMK2G00604.1	PMA2G00758.1	NA	NA	NA	NA	NA	NA	NA	NA	NA	NA	NA	NA	NA	NA	NA	1.16545

## Sheet: S5
Supplementary Table 5 Summary of genetic variations generated by comparing ten genomes to the PI537069.
Type	Sample		PI521612	PI526529	PI583800	PI587025	Tifleaf3	PI527388	PI250656	PI343841	PI186338	PmiG
SNP	Upstream		153854	148139	147928	164843	153044	147605	154567	152772	156821	150262
	Exonic	Stop gain	867	860	774	929	833	822	856	870	838	942
		Stop loss	285	291	284	300	283	283	282	307	301	299
		Synonymous	50031	47810	48144	53732	49686	48619	50596	49782	51330	50543
		Non-synonymous	56155	54110	53615	60549	55456	54308	57008	56441	57482	57379
	Intronic		272373	269177	260155	290514	279303	260226	276204	282042	280120	301998
	Splicing		365	364	326	380	334	339	361	326	378	341
	Downstream		126275	124752	122642	135922	127465	123719	128814	127562	131384	135285
	Upstream/Downstream		14829	13177	13865	15917	14228	13609	14512	15187	14803	14419
	Intergenic		6831351	7544089	6705554	7361325	7327135	6624406	6824428	7229439	7306110	7736487
	Total		7541357	8237281	7386866	8122701	8042941	7307012	7543113	7949361	8035833	8484037
Indel	Upstream		55809	49901	53448	58975	52663	52644	55308	53090	54613	49602
	Exonic	Frameshift deletion	3306	2652	3029	3156	2659	3471	3579	3016	2979	4640
		Frameshift insertion	4648	2791	3672	4124	2852	3362	4144	3159	2963	2659
		Non-frameshift deletion	2555	2336	2472	2789	2479	2484	2554	2548	2573	2823
		Non-frameshift insertion	2592	2393	2450	2869	2480	2416	2617	2428	2666	1927
		Stop gain	188	142	152	189	137	153	190	141	161	184
		Stop loss	25	28	21	23	14	25	33	17	16	23
	Intronic		76091	69743	71583	79237	72697	71334	75748	73661	73879	77170
	Splicing		126	100	142	153	132	125	147	129	130	141
	Downstream		40600	38048	39221	42954	39366	39157	40999	39499	40699	41055
	Upstream/Downstream		6338	5469	6051	6868	5970	5886	6194	6439	6264	5980
	Intergenic		751550	693204	700916	748439	693740	690847	723062	701661	687757	780736
	Total		958739	880424	897279	965832	889582	885719	929540	900099	889402	987293
Presence		Number	28829	25630	28252	30112	29619	27887	28143	29431	29844	48932
		Length (bp)	421279387	347809033	444289190	432784923	417483618	425595435	402162539	413377213	443882895	346348872
Absence		Number	28993	26201	28323	30751	29923	29343	30217	30467	30405	51282
		Length (bp)	405924000	320454371	375288022	409424612	388337085	394871001	422358601	372983514	396360160	544076611
Inversion		Number	174	168	195	176	168	178	152	201	166	599
		Length (bp)	36631008	29631018	52117470	23948679	37321694	32190711	32509192	31592518	36003512	122205466
CNV		Number	8973	7790	8568	8550	10447	8572	8460	8981	8977	12534
		Length (bp)	421279387	347809033	444289190	432784923	417483618	46180797	48359399	48623283	56959156	346348872
Inter-chromosome Translocation		Number	1891	1851	2023	2048	1942	1932	2087	1871	2079	731
		Length (bp)	17815714	14570823	19715463	26655406	15033976	15481614	17593447	15251554	18469282	14791580
Intra-chromosome Translocation		Number	906	741	829	812	1012	786	766	765	841	1838
		Length (bp)	70920408	141788387	23940664	18688906	59023807	15535513	54873808	59612514	27837612	287999343

## Sheet: S6
Supplementary Table 6 Comparisons of SV predictions between from SVMU and from SyRI, Assemblytics, and smartie-sv tools.
Accessions	SyRI_Assemblytics_smartie-sv_SV_number	SVMU_SV_number	Number of SVMU SVs overlapping with the other tools	Overlapping ratio
PI521612	74584	57822	51409	0.889091
PI526529	90491	51831	46653	0.900098
PI583800	72016	56575	49931	0.882563
PI587025	85302	60863	54514	0.895684
Tifleaf3	78988	59542	53326	0.895603
PI527388	81061	57230	50549	0.883261
PI250656	75150	58360	51531	0.882985
PI343841	86515	59898	53272	0.889379
PI186338	89863	60249	53643	0.890355
PmiG	103224	101084	87993	0.870494

## Sheet: S7 
Supplementary Table 7 Validation of SVs in a pearl millet population
Sample_ID	Total number of PAVs	Total number of validated PAVs	Proportion of validated PAVs
P12	45693	37281	0.815902
P14	44518	36829	0.827283
P15	43573	36942	0.847819
P16	43102	35327	0.819614
P17	38228	31754	0.830648
P18	44844	37257	0.830813
P19	40563	33509	0.826098
P20	41388	32735	0.79093
P21	46011	37533	0.81574
P22	41874	34222	0.817261
P23	44830	37346	0.833058
P24	35106	28075	0.799721
P30	41828	35233	0.84233
P31	45341	38460	0.848239
P32	41105	34070	0.828853
P38	50829	40523	0.797242
PE00838	46053	38517	0.836362
PE01458	36249	31427	0.866976
PE05720	43092	38078	0.883644
PE05722	48403	38018	0.785447
PE05724	39841	34439	0.864411
PE08084	42117	34635	0.822352
PE08094	42632	33957	0.796514
PE08106	42375	35838	0.845735
PE08127	47899	40138	0.837972
PE08136	41311	32530	0.787442
PE08146	42016	36315	0.864314
PE08155	43437	32743	0.753804
PE08165	41962	37758	0.899814
PE08171	38189	33781	0.884574
PE08470	40405	37180	0.920183
PE08473	41739	32678	0.782913
PE08487	40341	32899	0.815523
PE08492	46201	39518	0.855349
PE08498	45632	38515	0.844035
PE08503	45542	38055	0.835602
PE08721	44941	39471	0.878285
PE08727	39437	34725	0.880518
PE08730	47060	40587	0.862452
PE08731	45981	39134	0.851091
PE08732	45021	39100	0.868484
PE08734	45007	39747	0.883129
PE08736	45286	38638	0.8532
PE08743	37881	25591	0.675563
PE08744	42872	38944	0.908378
PMiGAP001	43048	35484	0.824289
PMiGAP003	41599	37144	0.892906
PMiGAP004	39696	33761	0.850489
PMiGAP005	44421	36837	0.82927
PMiGAP006	46438	38938	0.838494
PMiGAP007	41874	36715	0.876797
PMiGAP008	44742	37228	0.832059
PMiGAP009	45446	36891	0.811755
PMiGAP010	40780	35319	0.866086
PMiGAP011	43485	36343	0.835759
PMiGAP012	43332	35664	0.823041
PMiGAP013	46837	39376	0.840703
PMiGAP016	42781	35439	0.828382
PMiGAP017	41568	34430	0.828281
PMiGAP018	46593	36009	0.772841
PMiGAP019	40071	33153	0.827356
PMiGAP020	43129	36480	0.845835
PMiGAP021	41041	33957	0.827392
PMiGAP022	44212	37274	0.843074
PMiGAP023	39449	33036	0.837436
PMiGAP024	44341	36913	0.83248
PMiGAP025	40194	34633	0.861646
PMiGAP026	41665	34120	0.818913
PMiGAP027	44735	34380	0.768526
PMiGAP028	44715	35662	0.79754
PMiGAP029	44377	37181	0.837844
PMiGAP030	42617	36262	0.850881
PMiGAP031	42047	34830	0.828359
PMiGAP032	43174	36034	0.834623
PMiGAP033	42110	34324	0.815103
PMiGAP034	44444	37633	0.846751
PMiGAP035	44235	37107	0.838861
PMiGAP036	41633	34900	0.838277
PMiGAP037	44306	35978	0.812034
PMiGAP038	41690	34353	0.824011
PMiGAP039	47421	35148	0.741191
PMiGAP040	43939	34991	0.796354
PMiGAP041	40088	32630	0.813959
PMiGAP042	37868	32460	0.857188
PMiGAP043	41524	35483	0.854518
PMiGAP044	42159	35133	0.833345
PMiGAP045	42556	35015	0.822798
PMiGAP046	42262	35567	0.841583
PMiGAP047	48782	38071	0.780431
PMiGAP048	43804	36528	0.833896
PMiGAP049	47663	38305	0.803663
PMiGAP050	40509	33761	0.83342
PMiGAP051	45159	36517	0.808632
PMiGAP052	43756	35860	0.819545
PMiGAP053	41790	34736	0.831204
PMiGAP054	43504	35307	0.811581
PMiGAP056	46634	36773	0.788545
PMiGAP057	43012	34285	0.797103
PMiGAP058	47721	39211	0.821672
PMiGAP059	45532	35731	0.784745
PMiGAP060	43554	35186	0.807871
PMiGAP061	47716	39079	0.818992
PMiGAP062	47544	37509	0.788932
PMiGAP063	47343	37638	0.795007
PMiGAP064	44628	37148	0.832392
PMiGAP065	47085	38651	0.820877
PMiGAP066	45180	36014	0.797123
PMiGAP067	44363	35001	0.788968
PMiGAP068	46532	38349	0.824143
PMiGAP069	44710	36011	0.805435
PMiGAP070	42918	35359	0.823873
PMiGAP071	42767	33036	0.772465
PMiGAP072	44762	36595	0.817546
PMiGAP073	46182	37921	0.821121
PMiGAP074	43861	36560	0.833542
PMiGAP075	42381	34673	0.818126
PMiGAP076	39094	33575	0.858827
PMiGAP077	45927	36782	0.80088
PMiGAP078	49188	40181	0.816886
PMiGAP079	44281	35512	0.801969
PMiGAP080	44078	34667	0.786492
PMiGAP081	48962	39232	0.801274
PMiGAP082	44655	34238	0.766723
PMiGAP083	44789	37677	0.841211
PMiGAP084	45848	38005	0.828935
PMiGAP085	46775	36046	0.770625
PMiGAP086	48645	36851	0.75755
PMiGAP087	48775	38235	0.783906
PMiGAP088	47229	36432	0.77139
PMiGAP089	47944	38099	0.794656
PMiGAP090	49273	37679	0.764699
PMiGAP091	50810	39697	0.781283
PMiGAP092	46927	35746	0.761736
PMiGAP093	48695	36807	0.755868
PMiGAP094	43768	35693	0.815504
PMiGAP095	41934	34025	0.811394
PMiGAP096	43543	36069	0.828354
PMiGAP097	44333	35516	0.801119
PMiGAP098	44277	35659	0.805362
PMiGAP099	44110	36353	0.824144
PMiGAP100	44839	35218	0.785432
PMiGAP101	45524	36924	0.811089
PMiGAP102	43157	35565	0.824084
PMiGAP103	43685	35581	0.81449
PMiGAP104	44226	36408	0.823226
PMiGAP105	47435	36539	0.770296
PMiGAP106	49040	35332	0.720473
PMiGAP107	48687	37835	0.777107
PMiGAP109	48888	35646	0.729136
PMiGAP110	48016	35031	0.729569
PMiGAP111	47758	34925	0.731291
PMiGAP112	49079	36526	0.744229
PMiGAP113	49440	38575	0.780239
PMiGAP114	45455	35986	0.791684
PMiGAP115	46122	36923	0.800551
PMiGAP116	49058	36870	0.751559
PMiGAP117	48530	37549	0.773728
PMiGAP118	49140	39049	0.794648
PMiGAP119	48377	37215	0.769271
PMiGAP120	46827	37337	0.797339
PMiGAP121	47927	37546	0.7834
PMiGAP122	46612	30003	0.643675
PMiGAP123	49478	34909	0.705546
PMiGAP124	49268	36217	0.735102
PMiGAP125	47993	36266	0.755652
PMiGAP126	49137	35213	0.716629
PMiGAP127	49484	35152	0.710371
PMiGAP128	49221	36020	0.731801
PMiGAP129	49410	35848	0.725521
PMiGAP130	49077	35769	0.728834
PMiGAP131	42464	35263	0.830421
PMiGAP132	48195	39718	0.82411
PMiGAP133	46729	37750	0.80785
PMiGAP134	50677	39761	0.784597
PMiGAP135	44837	35012	0.780873
PMiGAP136	45856	36075	0.786702
PMiGAP137	44160	35781	0.810258
PMiGAP138	45793	35982	0.785753
PMiGAP139	46754	36954	0.790392
PMiGAP140	45962	35365	0.76944
PMiGAP141	41642	34188	0.820998
PMiGAP142	47699	37522	0.786641
PMiGAP143	43574	35190	0.807592
PMiGAP144	44752	35812	0.800232
PMiGAP145	48747	37166	0.762426
PMiGAP146	48089	38082	0.791907
PMiGAP147	47042	36947	0.785405
PMiGAP148	48103	37345	0.776355
PMiGAP149	50646	39105	0.772124
PMiGAP150	47415	36883	0.777876
PMiGAP151	52806	40863	0.773833
PMiGAP152	48070	37415	0.778344
PMiGAP154	49217	37583	0.763618
PMiGAP155	48334	36334	0.751728
PMiGAP156	48365	37804	0.78164
PMiGAP157	46877	36187	0.771956
PMiGAP158	46259	36815	0.795845
PMiGAP159	44612	36821	0.825361
PMiGAP160	42556	35239	0.828062
PMiGAP161	47278	38286	0.809806
PMiGAP163	43027	35390	0.822507
PMiGAP164	49745	38283	0.769585
PMiGAP166	47388	37558	0.792564
PMiGAP167	46398	37587	0.8101
PMiGAP168	47285	36774	0.77771
PMiGAP169	45166	35501	0.786012
PMiGAP170	44687	36233	0.810817
PMiGAP171	48170	38216	0.793357
PMiGAP172	48420	37676	0.778108
PMiGAP173	47636	39060	0.819968
PMiGAP174	45742	35236	0.77032
PMiGAP175	46826	37747	0.806112
PMiGAP176	47602	37080	0.778959
PMiGAP177	45266	35840	0.791764
PMiGAP178	46078	36088	0.783194
PMiGAP179	49221	38602	0.784259
PMiGAP180	49101	38338	0.780799
PMiGAP181	43140	35368	0.819842
PMiGAP182	48592	36638	0.753992
PMiGAP183	49184	38451	0.781779
PMiGAP184	48307	38007	0.78678
PMiGAP185	48799	38139	0.781553
PMiGAP186	49066	36794	0.749888
PMiGAP187	43781	36580	0.835522
PMiGAP188	47428	33768	0.711984
PMiGAP189	50206	37237	0.741684
PMiGAP190	43509	30406	0.698844
PMiGAP191	47757	35754	0.748665
PMiGAP192	48224	35440	0.734904
PMiGAP193	49655	36773	0.74057
PMiGAP194	44936	36662	0.815871
PMiGAP195	46295	37002	0.799266
PMiGAP196	45644	35747	0.78317
PMiGAP197	47244	35748	0.756668
PMiGAP198	43918	36135	0.822783
PMiGAP199	44718	35987	0.804754
PMiGAP200	47502	36127	0.760536
PMiGAP201	46756	37707	0.806463
PMiGAP202	40873	33505	0.819734
PMiGAP203	44525	34692	0.779158
PMiGAP204	45797	37388	0.816385
PMiGAP205	43933	35422	0.806273
PMiGAP206	43541	37200	0.854367
PMiGAP207	46705	37370	0.800128
PMiGAP208	48079	37950	0.789326
PMiGAP209	48319	36188	0.748939
PMiGAP210	41359	34070	0.823763
PMiGAP211	49283	35412	0.718544
PMiGAP213	42083	35192	0.836252
PMiGAP214	46897	38473	0.820372
PMiGAP215	40604	33856	0.833809
PMiGAP216	45184	37276	0.824982
PMiGAP217	40860	34103	0.83463
PMiGAP218	45712	36378	0.795809
PMiGAP219	42024	34666	0.82491
PMiGAP220	45912	35571	0.774765
PMiGAP221	44095	35080	0.795555
PMiGAP222	42484	34356	0.808681
PMiGAP223	43762	36900	0.843197
PMiGAP224	46483	38387	0.825829
PMiGAP225	45555	36801	0.807837
PMiGAP226	48494	39719	0.81905
PMiGAP227	47707	38104	0.798709
PMiGAP228	44379	36206	0.815836
PMiGAP229	42100	34932	0.829739
PMiGAP230	45825	35509	0.774883
PMiGAP231	41827	33901	0.810505
PMiGAP232	43546	36366	0.835117
PMiGAP233	43240	34653	0.801411
PMiGAP234	44314	35212	0.794602
PMiGAP236	48227	38772	0.803948
PMiGAP237	46047	36827	0.79977
PMiGAP238	44996	37523	0.833919
PMiGAP239	43653	36725	0.841294
PMiGAP240	47100	36508	0.775117
PMiGAP241	44507	34306	0.7708
PMiGAP242	47780	38175	0.798974
PMiGAP243	47524	37906	0.797618
PMiGAP244	48938	39403	0.805162
PMiGAP245	45515	35374	0.777194
PMiGAP246	44716	36614	0.818812
PMiGAP247	44651	37362	0.836756
PMiGAP248	43250	35386	0.818173
PMiGAP249	48513	38244	0.788325
PMiGAP250	48060	37473	0.779713
PMiGAP251	46051	36409	0.790623
PMiGAP252	48705	40351	0.828478
PMiGAP253	44392	35525	0.800257
PMiGAP254	46111	35397	0.767648
PMiGAP256	44879	36264	0.808039
PMiGAP257	44248	36551	0.826049
PMiGAP258	43595	35345	0.810758
PMiGAP259	40045	32149	0.802822
PMiGAP260	43009	34608	0.804669
PMiGAP262	45813	36928	0.806059
PMiGAP263	47015	37875	0.805594
PMiGAP264	48003	39042	0.813324
PMiGAP265	47422	37495	0.790667
PMiGAP266	42604	34745	0.815534
PMiGAP267	41454	34340	0.828388
PMiGAP268	42960	35034	0.815503
PMiGAP269	45095	37521	0.832043
PMiGAP270	45619	37835	0.829369
PMiGAP271	44073	36964	0.838699
PMiGAP272	47059	38545	0.819078
PMiGAP273	45316	37243	0.821851
PMiGAP274	42396	34910	0.823427
PMiGAP275	43176	35700	0.826848
PMiGAP276	41109	34504	0.83933
PMiGAP277	42709	35723	0.836428
PMiGAP278	41448	34465	0.831524
PMiGAP279	46049	37788	0.820604
PMiGAP280	41647	34229	0.821884
PMiGAP281	44783	36977	0.825693
PMiGAP282	45721	36298	0.793902
PMiGAP283	41167	33706	0.818763
PMiGAP284	46379	36793	0.793312
PMiGAP285	45838	35398	0.772241
PMiGAP286	47519	36942	0.777415
PMiGAP287	41399	34330	0.829247
PMiGAP288	45462	36873	0.811073
PMiGAP289	44934	36764	0.818178
PMiGAP290	46110	36824	0.798612
PMiGAP291	44353	35070	0.790702
PMiGAP292	40888	33168	0.811192
PMiGAP293	44699	37486	0.838632
PMiGAP294	44050	36571	0.830216
PMiGAP295	47454	38172	0.8044
PMiGAP296	45243	34962	0.77276
PMiGAP298	48833	39585	0.81062
PMiGAP299	45492	35682	0.784358
PMiGAP300	43525	34557	0.793957
PMiGAP301	44489	33536	0.753804
PMiGAP302	42016	35016	0.833397
PMiGAP303	46975	37806	0.804811
PMiGAP304	44220	35448	0.801628
PMiGAP305	46820	37720	0.805639
PMiGAP306	47451	39161	0.825293
PMiGAP307	44025	36594	0.83121
PMiGAP308	45862	35387	0.771597
PMiGAP309	48504	36905	0.760865
PMiGAP310	42611	36132	0.84795
PMiGAP311	44505	36415	0.818223
PMiGAP312	47899	36971	0.771853
PMiGAP313	41939	34825	0.830373
PMiGAP314	49552	38925	0.785538
PMiGAP315	44821	37296	0.83211
PMiGAP316	46510	38247	0.822339
PMiGAP317	45181	35128	0.777495
PMiGAP318	46311	36722	0.792943
PMiGAP319	48096	34078	0.708541
PMiGAP320	47194	32341	0.685278
PMiGAP321	44763	36711	0.820119
PMiGAP322	48423	35144	0.725771
PMiGAP323	48940	34903	0.713179
PMiGAP324	47795	33945	0.710221
PMiGAP325	43152	40608	0.941046
PMiGAP326	46747	37000	0.791495
PMiGAP327	48317	37946	0.785355
PMiGAP328	46488	38370	0.825374
PMiGAP329	41131	35254	0.857115
PMiGAP330	43204	35799	0.828604
PMiGAP331	40623	32997	0.812274
PMiGAP332	40057	33151	0.827596
PMiGAP333	45297	37732	0.832991
PMiGAP334	44012	36466	0.828547
PMiGAP335	41231	34851	0.845262
PMiGAP336	41962	35933	0.856322
PMiGAP337	43694	36257	0.829794
PMiGAP338	44745	37014	0.827221
PMiGAP339	44310	37423	0.844572
PMiGAP340	47966	39709	0.827857
PMiGAP341	46283	37762	0.815894
PMiGAP342	47469	39588	0.833976
PMiGAP343	46822	37525	0.801439
PMiGAP344	48022	38237	0.796239
PMiGAP345	49245	34657	0.703767
PMiGAP346	47936	33968	0.708611
PI186338	45367	37461	0.825732
PI511027	44646	36790	0.824038
PI527388	40282	32611	0.809568
PI287027	43082	35110	0.814958
PI517021	42316	34569	0.816925
PI250656	43373	35441	0.817121
PI536396	43042	35196	0.817713
PI300088	44131	36161	0.819401
PI343841	40519	32814	0.809842
Tifleaf3	57143	53430	0.935023
PI521612	59314	50363	0.849091
PI526529	60189	51437	0.854591
PI537069	31289	23025	0.735882
PI583800	56147	47281	0.842093
PI587025	57150	48623	0.850796
PmiG	43201	35077	0.811949

## Sheet: S8
Supplementary Table 8 Validation of SVs in all de novo assembled genomes.
Sample_ID	Total number of PAVs	Total number of validated PAVs	Proportion of validated PAVs
Tifleaf3	59542	55753	0.936364
PI521612	57822	52147	0.901854
PI526529	51831	46763	0.902221
PI583800	56575	50783	0.897623
PI587025	60863	55010	0.903833
PI186338	60249	50006	0.829989
PI250656	58360	51354	0.879952
PI343841	59898	52325	0.873568
PI527388	57230	47991	0.838564

## Sheet: S9
Supplementary Table 9 Information of species used for comparing proportion of RWP-RK among all genes (Fig. 3b) and used for building RWP-RK TF phylogenetic tree (Supplementary Fig. 3).
Species name	Proportion comparision	Phylogenetic tree	Family	Subfamily
Arabidopsis thaliana	√	√	Brassicaceae	-
Zea mays	√	√	Poaceae	Panicoideae
Brachypodium distachyon	√	√	Poaceae	Pooideae
Oropetium thomaeum	√	√	Poaceae	Chloridoideae
Panicum hallii	√	√	Poaceae	Panicoideae
Dichanthelium oligosanthes	√	√	Poaceae	Panicoideae
Oryza sativa	√	√	Poaceae	Oryzoideae
Sorghum bicolor	√	√	Poaceae	Panicoideae
Hordeum vulgare	√	√	Poaceae	Pooideae
Setaria italica	√	√	Poaceae	Panicoideae
Manihot esculenta	√	√	Euphorbiaceae	Crotonoideae
Capsicum annuum	√	√	Solanaceae	Solaninae
PI527388 (Pennisetum glaucum)	√	√	Poaceae	Panicoideae
PI186338 (Pennisetum glaucum)	√	√	Poaceae	Panicoideae
PI250656 (Pennisetum glaucum)	√	√	Poaceae	Panicoideae
PI343841 (Pennisetum glaucum)	√	√	Poaceae	Panicoideae
PI526529 (Pennisetum glaucum)	√	√	Poaceae	Panicoideae
PI521612 (Pennisetum glaucum)	√	√	Poaceae	Panicoideae
PI537069 (Pennisetum glaucum)	√	√	Poaceae	Panicoideae
PI587025 (Pennisetum glaucum)	√	√	Poaceae	Panicoideae
PI583800 (Pennisetum glaucum)	√	√	Poaceae	Panicoideae
Tifleaf3 (Pennisetum glaucum)	√	√	Poaceae	Panicoideae
PmiG (Pennisetum glaucum)	√	√	Poaceae	Panicoideae
Saccharum officinarum	√	√	Poaceae	Panicoideae
Panicum miliaceum	√	×	Poaceae	Panicoideae
Eleusine coracana	√	×	Poaceae	Eleusininae
Digitaria exilis	√	×	Poaceae	Panicoideae
Setaria viridis	√	√	Poaceae	Panicoideae

[truncated: 11 more sheets: S10, S11, S12, S13, S14, S15, S16, S17, S18, S19, S20]
